# Supplementary material for: Transversotrema hafniensis n. sp. infection in Poecilia reticulata by cercariae released from Melanoides tuberculata in Denmark
Source: Acta Vet Scand. 2024 Apr 2;66:15. doi: 10.1186/s13028-024-00736-y (PMC10988963; doi:10.1186/s13028-024-00736-y)
Supplement: Supplementary file 5 — Supplementary Material 5 [file 13028_2024_736_MOESM5_ESM.fasta]

>GQ162834_B_T._tragorum
GCTTACAAACTATCACGACGCTCAA-TTGGTCGTGGCTTGAGAGTCTGCC
AGCTGACGTGGTTCCCTACGCGCTACGGCGCACGA-----GGGTGTCAGA
ACAATGGCTTCTCTCCAATTTT-CCAGTGAGCACCCTTTTA---------
-------CAGTTGTGTGGATGAAGTCGTGGCTCAGTGTTCAATTTA-TAG
--CACGCATCGTTCATACTC--CTGTAGACTGGTGTCTGGATT--TTTTT
ATTAAGCA------TGTCATGATGACTTGCTAT--TCCTGACCTCGGATC
AGACGTGAATACCCGCTGAAC
>GQ162846_B_T._chevrarum
GCTTACAAACTATCACGACGCTCAA-TTGGTCGTGGCTTGAGAGTCTGCC
AGCTGACGTGGTTCCCTACGCGCTACGGCGCACGA-----GGGTGTCAGA
ACAATGGCTTCTCTCCAATTAA-CCAGTAAGCACCCTTTTT---------
-------CAGTTGTGTGGATGAAGTCGTGGCTCAGTGTTCAATTTA-TAG
--CACGCATCGTTCATACTC--CTGTAGACTGGTGTCTGGTTT--TTTTT
ATTAAGCA------TGTCATTATGACTTGCTAT--TCCTGACCTCGGATC
AGACGTGAATACCCGCTGAAC
>GQ162849_B_T._chevrarum
GCTTACAAACTATCACGACGCTCAA-TTGGTCGTGGCTTGAGAGTCTGCC
AGCTGACGTGGTTCCCTACGCGCTACGGCGCACGA-----GGGTGTCAGA
ACAATGGCTTCTCTCCAATTAA-CCAGTAAGCACCCTTTTT---------
-------CAGTTGTGTGGATGAAGTCGTGGCTCAGTGTTCAATTTA-TAG
--CACGCATCGTTCATACTC--CTGTAGACTGGTGTCTGGTTT--TTTTT
ATTAAGCA------TGTCATTATGACTTGCTAT--TCCTGACCTCGGATC
AGACGTGAATACCCGCTGAAC
>GQ162862_B_T._tragorum
GCTTACAAACTATCACGACGCTCAA-TTGGTCGTGGCTTGAGAGTCTGCC
AGCTGACGTGGTTCCCTACGCGCTACGGCGCACGA-----GGGTGTCAGA
ACAATGGCTTCTCTCCAATTTT-CCAGTGAGCACCCTTTTA---------
-------CAGTTGTGTGGATGAAGTCGTGGCTCAGTGTTCAATTTA-TAG
--CACGCATCGTTCATACTC--CTGTAGACTGGTGTCTGGATT--TTTTT
ATTAAGCA------TGTCATGATGACTTGCTAT--TCCTGACCTCGGATC
AGACGTGAATACCCGCTGAAC
>GQ162864_B_T._daphnidis
GCTTATAAACTATCACGACGCTCAA-TAAGTCGTGGCTTGAGAGTCTGCC
AGCTGACGTGGTTCCCTACGCGCTCCGGCGCACGA-----GGGTGTCAGA
ACAATGGCTTCTCTCCAATTAA-CCAGTAAGCACCCTTTTA---------
-------TGGTTGTGTGGATGAAGTCGTGGCTCAATGTACAATTTA-TAG
--CGCGCATCGTTCATACTA--CTGTAGACTGGTGTTTGGTTT-TTTTTT
ATTTAGCA------TGTCATTATGACTTGCTTC--TCCTGACCTCGGATC
AGACGTGAATACCCGCTGAAC
>GQ162865_B_T._cabrarum
GCTTACAAACTATCACGACGCTCAA-TTGGTCGTGGCTTGAGAGTCTGCC
AGCTGACGTGGTTCCCTACGCGCTACGGCGCACGA-----GGGTGTCAGA
ACAATGGCTTCTCTCCAATTAA-CCAGTAAGCACCCTTTTG---------
-------CGGTTGTGTGGAMGAATTCGTGGCTCAGTGTACAATTTA-TAG
--CACGCGTCGTTCATACTC--CTGTAGACTGGTGTCTGGTTTCTTTTTT
AATAAGCA------TGTCATTATGACTTGCTAT--TCCTGACCTCGGATC
AGACGTGAATACCCGCTGAAC
>GQ162866_B_T._cabrarum
GCTTACAAACTATCACGACGCTCAA-TTGGTCGTGGCTTGAGAGTCTGCC
AGCTGACGTGGTTCCCTACGCGCTACGGCGCACGA-----GGGTGTCAGA
ACAATGGCTTCTCTCCAATTAA-CCAGTAAGCACCCTTTTG---------
-------CGGTTGTGTGGACGAATTCGTGGCTCAGTGTACAATTTA-TAG
--CACGCGTCGTTCATACTC--CTGTAGACTGGTGTCTGGTTTCTTTTTT
AATAAGCA------TGTCATTATGACTTGCTAT--TCCTGACCTCGGATC
AGACGTGAATACCCGCTGAAC
>GU174436_C1_T._manteri
GCTTATCATCTATCACGACGCTCAAACTAGTCGTGGCTTGAGAGTCTGCC
AGCTGACGTGGTTCCCTATGCATTT--ATGCGCGA-----GGGTGTCAGA
TCTATGGCTTCTCTCTAATTATTTCCAA---CACCTGTTTG---------
-------CAGGTGTGTACACGGAATCGTGGCTCAATGTAAATGTTA-TGG
CGCACGTATCGTGTACACAT--TTGTGAATGAGTGTATGGGACCATGCC-
ATTGCGTG------CTTA--TTTGTGCGCATAC--TCCTGACCTCGGATC
AGACGTGAATACCCGCTGAAC
>GU174441_C1_T._fusilieri
GCTTATCATCTATCACGACGCTCAAACTAGTCGTGGCTTGAGAGCCTGCC
AGCTGACGTGGTTCCCTATGCATTT--ATGCGCGA-----GGGTGTCAGA
TCTATGGCTTCTCTCTAATTATTTCCAATATCACCTTTTTG---------
-------TGGGTGTGTACACGGAATCGTGGCATAATGTAAATGTAAGTGG
CGCACGTATCGTGTACATAT--CTGTAATTTGGTGTTTGGGACCGTGCC-
ATTGCGTG------CAAAACTTTGTGCGCATAC--TCCTGACCTCGGATC
AGACGTGAATACCCGCTGAAC
>GU174447_C3_T._hunterae
GCTTATAAACTATCACGACGCTCAAACTAGTCGTGGCTTGAGAGTCTGCC
AGCTGACGTAGTTCCCTATGCATTC--GTGCGCGA-----GGGTGTCAGA
TCTATGGCTTCTCTCTAATTATTCCCATTATCATCCTTTTG---------
-------TGGGTGTGTGTACGGAATCGTGGCTCAGTGTATATATTA-TAG
CACACGTATCGTGCACGCAT--CTATGACTGTGTGTTTGGGACCCATT--
-TCTTATG------CAT---TCCTTATGCATTG--CCCTGACCTCGGATC
AGACGTGAATACCCGCTGAAC
>GU174458_P._steeri
GCTTATAAACTATCACGATGCTCAAA-AAGTCGTGGATTGGAAGTCTGCC
AGCTGACGTCATTCCCAGTGTATTTATTTACGCGAT----GGGTGTCAGA
TCTATGGCTTCTTCCTAATGTATCCAAATATAACCAGCTTGAATTTTTGT
TTGAGTGCGGTTGTGTGGATGGAGTCGTGGCTCAATTGTTATTTTGATAC
-ACACGCTCTGTTAACATTTGACTGCGCTTTTGAACGAGAGTTTTTTTT-
GGTAAATATTTGAAGAATTTGTGCTTTGCACTTTTTCCTGACCTCGGATC
AGACGTGAATACCCGCTGAAC
>GU174468_C3_T._borboleta
GCTTATAAACTATCACGACGCTCAAACTAGTCGTGGCTTGAGAGTCTGCC
AGCTGACGTGGTTCCCTATGCATTC--GTGCGCGA-----GGGTGTCAGA
TCTATGGCTTCTCTCTAATTATTCCCATTATCATCCTTTTG---------
-------TGGGTGTGTGTACGGAATCGTGGCTCAGTGTATGTATTA-TAG
CGCACGTATCGTGTACACAT--CTATGACTGTGTGTTTGGGACCCGTT--
-ATATATG------CAT---TTGC-ATGCATTG--CCCTGACCTCGGATC
AGACGTGAATACCCGCTGAAC
>GU174471_C3_T._enceladi
GCTTATAAACTATCACGACGCTCAAACTAGTCGTGGCTTGAGAGTCTGCC
AGCTGACGTGGTTCCCTATGCATTC--GTGCGCGA-----GGGTGTCAGA
TCTATGGCTTCTCTCTAATTATTCCCATTATCATCCTTTTG---------
-------TGGGTGTGTGTACGGAATCGTGGCTCAGTGTATGTATTA-TAG
CACACGTATCGTGCACACAT--CTATGATTGTGTGTTTGGGACCCATT--
-ATATATG------CAT---TTGC-ATGCATTG--CCCTGACCTCGGATC
AGACGTGAATACCCGCTGAAC
>HM748981_A_T._elegans
GCTTATAAACTATCACGACGCTCAAA-TAGTCGTGGATTGAGAGTCTGCC
AGCTGACGTGGTTCCCTATTT------------GA-----GGGTGTCAGA
TCTATGGCTTCTCTCTAATTTTTCCAGTTATCACCTTTTTA---------
-------TGGTTGGGTGGACGGAGTCGTGGCTCAATGTGAAAGTAAA-AG
CTCACGCATCGTTCATTCTT--CTATGAATGGGTGACTGGATATGTATGC
TTTTGCTT------GCCGTAGTTGCATGCAAA---TCCTGACCTCGGATC
AGACGTGAATACCCGCTGAAC
>HM748987_A_T._giganticum
GCTTATAAACTATCACGACGCTCAAA-TAGTCGTGGATTGAGAGTCTGCC
AGCTGACGTGGTTCCCTATTT------------GA-----GGGTGTCAGA
TCTATGGCTTCTCTCTAATTTTTCCAGTAATCACCTTTTTA---------
-------TGGTTAGGTGAACGGAGTCGTGGCTCAATGTGAAAGTAAA-AG
CTCACGCATCGTTCATTCTT--CTATGAATAGGTGACTGGATATGTATGC
TTTTGCTT------GCCGTAGTTGCATGCAAA---TCCTGACCTCGGATC
AGACGTGAATACCCGCTGAAC
>HM748990_A_T._lacerta
GCTTATAAACTATCACGACGCTCAAA-TAGTCGTGGATTGAGAGTCTGCC
AGCTGACGTGGTTCCCTATTT------------GA-----GGGTGTCAGA
TCTATGGCTTCTCTCCAATTTTTCCAGTAATTACCTTTTTA---------
-------TGGTTGGGTGGACGGAGTCGTGGCTCAATGTGAATGCAAA-AG
CTCACGCATCGTTCATTCTT--CTGTAAATAGGTGACTGGATATATATGC
TTTTGTGT------GCCATAGTTGCATGCAAA---TCCTGACCTCGGATC
AGACGTGAATACCCGCTGAAC
>HQ201689_C2_T._cardinale
GCTTATAAACTATCACGACGCTCAAACTAGTCGTGGCTTGAGAGTCTGCC
AGCTGACGTGGTTCCCTATGCATTC--GTGCGCGA-----GGGTGTCAGA
TCTATGGCTTCTCTCCAATTATTTCCATTATCACCCTTTTG---------
-------TGGGTGTGTGTACGGAATCGTGGCTCAATGTACAAATTA-TGG
CACACGTACCGTGCACACAT--CTGTGACTGTGTGTGTGGGACCG-----
-----ATT------CAT---TT----TGCAAAT--TCCTGACCTCGGATC
AGACGTGAATACCCGCTGAAC
>HQ201693_C2_T._cardinale
GCTTATAAACTATCACGACGCTCAAACTAGTCGTGGCTTGAGAGTCTGCC
AGCTGACGTGGTTCCCTATGCATTC--GTGCGCGA-----GGGTGTCAGA
TCTATGGCTTCTCTCCAATTATTTCCATTATCACCCTTTTG---------
-------TGGGTGTGTGTACGGAATCGTGGCTCAATGTACAAATTA-TGG
CACACGTACCGTGCACACAT--CTGTGACTGTGTGTGTGGGACCG-----
-----ATT------CAT---TT----TGCAAAT--TCCTGACCTCGGATC
AGACGTGAATACCCGCTGAAC
>HQ201697_C2_T._carmenae
GCTTATAAACTATCACGACGCTCAAACTAGTCGTGGCTTGAGAGTCTGCC
AGCTGACGTGGTTCCCTATGCATTC--GTGCGCGA-----GGGTGTCAGA
TCTATGGCTTCTCTCCAATTTTTTCCATTATCACCCTTTTG---------
-------TGGGTGTGTGTACGGAATCGTGGCTCAATGTACATATTA-TGG
CACACGTATCGTACGCACAT--CTATGACTGTGTGTATGGGACCG-----
-----ATT------CTT---TT----TGTAAAT--CCCTGACCTCGGATC
AGACGTGAATACCCGCTGAAC
>HQ201700_C2_T._damsella
GCTTATAAACTATCACGACGCTCAAACTAGTCGTGGCTTGAGAGTCTGCC
AGCTGACGTGGTTCCCTATGCATTC--GTGCGCGA-----GGGTGTCAGA
TCTATGGCTTCTCTCCAATTATTTCCATTATCACCCTTTTG---------
-------TGGGTGTGTGTACGGAATCGTGGCTCAATGTACATGTTA-TGG
CACACGTATCGTACGCACAT--CTATGACTGTGTGTGTGGGACCG-----
-----ATT------CTT---TT----TATAAAC--CCCTGACCTCGGATC
AGACGTGAATACCCGCTGAAC
>HQ201704_C3_T._witenbergi
GCTTATAAACTATCACGACGCTCAAACTAGTCGTGGCTTGAGAGTCTGCC
AGCTGACGTGGTTCCCTATGCATTC--GTGCGCGA-----GGGTGTCAGA
TCTATGGCTTCTCTCCAATTATTCCCATTATCATCCTTTTG---------
-------TGGATGTGTGTACGGAATCGTGGCTCAATGTACATATTA-TGG
CACACGTATCGTGCACACAT--CTATGACTGTGTGTTTGGGACCC-----
-----ATG------CCT---T-GC---GCAAAC--CCCTGACCTCGGATC
AGACGTGAATACCCGCTGAAC
>HQ201705_C3_T._witenbergi
GCTTATAAACTATCACGACGCTCAAACTAGTCGTGGCTTGAGAGTCTGCC
AGCTGACGTGGTTCCCTATGCATTC--GTGCGCGA-----GGGTGTCAGA
TCTATGGCTTCTCTCCAATTATTCCCATTATCATCCTTTTG---------
-------TGGATGTGTGTACGGAATCGTGGCTCAATGTACATATTA-TGG
CACACGTATCGTGCACACAT--CTATGACTGTGTGTTTGGGACCC-----
-----ATG------CCT---T-GC---GCAAAC--CCCTGACCTCGGATC
AGACGTGAATACCCGCTGAAC
>HQ201711_C3_T._chrysallis
GCTTATAAACTATCACGACGCTCAAACTAGTCGTGGCTTGAGAGTCTGCC
AGCTGACGTGGTTCCCTATGCATTC--GTGCGCGA-----GGGTGTCAGA
TCTATGGCTTCTCTCTAATTATTCCCATTATCATCCTTTTG---------
-------TGGGTGTGTGTACGGAATCGTGGCTCAGTGTATGTATTA-TAG
CACACGTATCGTGCACACAT--CTATGACTGTGTGTTTGGGACCCATT--
-TTATATG------CAT---TTGC-ATGCATTG--CCCTGACCTCGGATC
AGACGTGAATACCCGCTGAAC
>JF412524_C3_T._chrysallis
GCTTATAAACTATCACGACGCTCAAACTAGTCGTGGCTTGAGAGTCTGCC
AGCTGACGTGGTTCCCTATGCATTC--GTGCGCGA-----GGGTGTCAGA
TCTATGGCTTCTCTCTAATTATTCCCATTATCATCCTTTTG---------
-------TGGGTGTGTGTACGGAATCGTGGCTCAGTGTATGTATTA-TAG
CACACGTATCGTGCACACAT--CTATGACTGTGTGTTTGGGACCCATT--
-TTATATG------CAT---TTGC-ATGCATTG--CCCTGACCTCGGATC
AGACGTGAATACCCGCTGAAC
>JF412530_C2_T._atkinsoni
GCTTATAAACTATCACGACGCTCAAACTAGTCGTGGCTTGAGAGTCTGCC
AGCTGACGTGGTTCCCTATGCATTC--GTGCGCGA-----GGGTGTCAGA
TCTATGGCTTCTCTCCAATTATTTCCATTATCACCCTTTTG---------
-------TGGGTGTGTGTACGGAATCGTGGCTCAATGTACATGTTA-TGG
CACACGTATCGTGCGCACAT--CTATGACTGTGTGTGTGGGACCG-----
-----ATT------CAT---TT----TGTGTAC--CCCTGACCTCGGATC
AGACGTGAATACCCGCTGAAC
>JF412534_C3_T._sp_C
GCTTATAAACTATCACGACGCTCAAACTAGTCGTGGCTTGAGAGTCTGCC
AGCTGACGTGGTTCCCTATGCATTC--GTGCGCGA-----GGGTGTCAGA
TCTATGGCTTCTCTCTAATTATTCCCATTATCATCCTTTTG---------
-------TGGGTGTGTGTACGGAATCGTGGCTCAGTGTATATATTA-TAG
CACACGTATCGTGCACATAT--CTATGACTGTGTGTTTGGGACCCATT--
-TTATATG------CAT---TTGT-ATGCATTG--CCCTGACCTCGGATC
AGACGTGAATACCCGCTGAAC
>JF412536_C3_T._borboleta
GCTTATAAACTATCACGACGCTCAAACTAGTCGTGGCTTGAGAGTCTGCC
AGCTGACGTGGTTCCCTATGCATTC--GTGCGCGA-----GGGTGTCAGA
TCTATGGCTTCTCTCTAATTATTCCCATTATCATCCTTTTG---------
-------TGGGTGTGTGTACGGAATCGTGGCTCAGTGTATGTATTA-TAG
CGCACGTATCGTGTACACAT--CTATGACTGTGTGTTTGGGACCCGTT--
-ATATATG------CAT---TTGC-ATGCATTG--CCCTGACCTCGGATC
AGACGTGAATACCCGCTGAAC
>JN416846_B_T._cutmorei
GCTTACAAACTATCACGACGCTCAA-TTGGTCGTGGCTTGAGAGTCTGCC
AGCTGACGTGGTTCCCTACGCGCTACGGCGCACGA-----GGGTGTCAGA
ACAATGGCTTCTCTCCAATTAA-CCAGTAAGCACCCTTTAT---------
-------CGGTTGTGTGGATGAAGTCGTGGCTCAGTGTACAATTTA-TAG
--CACGCATCGTTCATACTC--CTGTAGACTGGTGTCTGGTTT--TTTTT
ATTAAGCA------TGTTATTTTGACTTGCTAT--TCCTGACCTCGGATC
AGACGTGAATACCCGCTGAAC
>KF765501_C3_T._polynesiae
GCTTATAAACTATCACGACGCTCAAACTAGTCGTGGCTTGGGAGTCTGCC
AGCTGACGTGGTTCCCTATGCATTC--GTGCGCGA-----GGGTGTCAGA
TCTATGGCTTCTCTCTAATTATTCCCATTATCATCCTTTTG---------
-------TGGGTGTGTGTACGGAATCGTGGCTCAGTGTATATATTA-TAG
CACACGTATCGTGCGCACAT--CTATGACTGTGTGTTTGGGACCCATT--
-TTATATG------CAT---TTGC-ATGCATTG--CCCTGACCTCGGATC
AGACGTGAATACCCGCTGAAC
>KF765502_C3_T._polynesiae
GCTTATAAACTATCACGACGCTCAAACTAGTCGTGGCTTGGGAGTCTGCC
AGCTGACGTGGTTCCCTATGCATTC--GTGCGCGA-----GGGTGTCAGA
TCTATGGCTTCTCTCTAATTATTCCCATTATCATCCTTTTG---------
-------TGGGTGTGTGTACGGAATCGTGGCTCAGTGTATATATTA-TAG
CACACGTATCGTGCGCACAT--CTATGACTGTGTGTTTGGGACCCATT--
-TTATATG------CAT---TTGC-ATGCATTG--CCCTGACCTCGGATC
AGACGTGAATACCCGCTGAAC
>KF765503_C3_T._polynesiae
GCTTATAAACTATCACGACGCTCAAACTAGTCGTGGCTTGGGAGTCTGCC
AGCTGACGTGGTTCCCTATGCATTC--GTGCGCGA-----GGGTGTCAGA
TCTATGGCTTCTCTCTAATTATTCCCATTATCATCCTTTTG---------
-------TGGGTGTGTGTACGGAATCGTGGCTCAGTGTATATATTA-TAG
CACACGTATCGTGCGCACAT--CTATGACTGTGTGTTTGGGACCCATT--
-TTATATG------CAT---TTGC-ATGCATTG--CCCTGACCTCGGATC
AGACGTGAATACCCGCTGAAC
>KT808319_A._longa Azygia longa isolate SSC-09-702 5.8S ribosomal RNA gene, partialsequence; internal transcribed spacer 2, complete sequence; and 28Sribosomal RNA gene, partial sequence.
GCATTTAAATTATCACGACGCCCAA-TAAGTCGTGGATTGGAAGGTTGCC
AGCCGGTGTGATATCCCCTAAGTTGC-ATTTGCGATTGTGGGGTACCGGA
TCTATGGTTCCTTCCTAATGTGTGCTAACGCTACCGCCTATGAGCTA--G
TGCCATATGATCGCAGTGATGGGGTCGTGGCTAAATGT---TTTAA----
-ACACGTCCTGTTGTTGTGTG--TGGTACCGGTTTGGTGGTGCGCGTTT-
----AGTG------------------TTAATTTTATCCTGACCTCGGATC
AGACGTGAATACCCGCTGAAC
>KX186744_A_T._hyperionis
GCTTATAAACTATCACGACGCTCAAA-TAGTCGTGGATTGAGAGTCTGCC
AGCTGACGTGGTTCCCTATTT------------GA-----GGGTGTCAGA
TCTATGGCTTCTCTCTAATTTTTCCAGTTATCACCTTTTTA---------
-------TGGTTGGGTGGACGGAGTCGTGGCTCAATGTGAAAGTAAA-AG
CTCACGCATCGTTCATTCTT--CTATGAATAGGTGACTGGATATATATGC
TTTTGCTT------GCCGTAGTTGCATGCAAA---TCCTGACCTCGGATC
AGACGTGAATACCCGCTGAAC
>KX186745_C2_T._espanola
GCTTATAAACTATCACGACGCTCAAACTAGTCGTGGCTTGAGAGTCTGCC
AGCTGACGTGGTTCCCTATGCATTC--GTGCGCGA-----GGGTGTCAGA
TCTATGGCTTCTCTCCAATTATTTCCATTATCACCCTTTTG---------
-------TGGGTGTGTGTACGGAATCGTGGCTCAATGTACATGTTA-TGG
CACACGTATCGTGCGCACAT--CTATGACTGTGTGTATGGGACCG-----
-----ATT-------TT---GG----TGTAAAC--CCCTGACCTCGGATC
AGACGTGAATACCCGCTGAAC
>KX186746_C3_T._hunterae
GCTTATAAACTATCACGACGCTCAAACTAGTCGTGGCTTGAGAGTCTGCC
AGCTGACGTAGTTCCCTATGCATTC--GTGCGCGA-----GGGTGTCAGA
TCTATGGCTTCTCTCTAATTATTCCCATTATCATCCTTTTG---------
-------TGGGTGTGTGTACGGAATCGTGGCTCAGTGTATATATTA-TAG
CACACGTATCGTGCACGCAT--CTATGACTGTGTGTTTGGGACCCATT--
-TCTTATG------CAT---TCCTTATGCATTG--CCCTGACCTCGGATC
AGACGTGAATACCCGCTGAAC
>KX186748_C3_T._licinum
GCTTATAAACTATCACGACGCTCAAACTAGTCGTGGCTTGAGAGCCTGCC
AGCTGACGTGGTTCCCTATGCATTC--GTGCGCGA-----GGGTGTCAGA
TCTATGGCTTCTCTCTAATTATTCCCATTATCATCCTTTTG---------
-------TGGGTGTGTGTACGGAATCGTGGCTCAGTGTATTTATTA-TAG
CACACGTATCGTGCGCACAT--CTATGACTGTGTGTTTGGGACTCATT--
-TCATATG------CAT---TCCTTATGCATTG--CCCTGACCTCGAATC
AGACGTGAATACCCGCTGAAC
>OP088731__T._patialense
GCTTATAAACTATCACGATGCTCAAA-AAGTCGTGGCTTGGGAGTCTGCC
AGCTGACAT----------------------------------TGTCAGA
TCTGTGGCTTCTCTCTAATTCATCCAAAGAACACCTTTG-----------
-------CGGTTGTG--GACGGAGTCGTGGCTTAGTGT--ATGCAGACAG
CTCATGCCTCGTTCACCAAC---CTTG--TTTTGGTTTA---TTTTGGTG
TTGGGATG-------------TTGCCTTTTTAT---CCTGACCTCGGATC
AGACGTGAATACCCGCTGAAC
>OR129481_C._formosa
GCTTATAAACTATCACGATGCTCAAA-TAGTCGTGGATTGGGAGTCTGCC
AGCTGACATGGTACCCATTGCATTT--TTGCACGA-----GGGCGTCAGA
TCTATGGCTTCTCTCTAAGTTATCCAGTAATCACTAGTTTG---------
-------TGGTTGTG--GATGGGGTCGTGGCTCAATAAGTAATGT-ATAG
-TCACGCATTATCCACA-----CTGCAATTTAGTAGCTGGACAAATCTT-
GCTGCATA------AACTATTAGGCTTGCAGC----CCTGACCTCGGATC
AGACGTGAATACCCGCTGAAC
>OR129482_A_T._elegans
GCTTATAAACTATCACGACGCTCAAA-TAGTCGTGGATTGAGAGTCTGCC
AGCTGACGTGGTTCCCTATTT------------GA-----GGGTGTCAGA
TCTATGGCTTCTCTCTAATTTTTCCAGTTATCACCTTTTTA---------
-------TGGTTGGGTGGACGGAGTCGTGGCTCAATGTGAAAGTAAA-AG
CTCACGCATCGTTCATTCTT--CTATGAATRGGTGACTGGATATRTATGC
TTTTGCTT------GCCGTAGTTGCATGCAAA---TCCTGACCTCGGATC
AGACGTGAATACCCGCTGAAC
>OR129483_A_T._elegans
GCTTATAAACTATCACGACGCTCAAA-TAGTCGTGGATTGAGAGTCTGCC
AGCTGACGTGGTTCCCTATTT------------GA-----GGGTGTCAGA
TCTATGGCTTCTCTCTAATTTTTCCAGTTATCACCTTTTTA---------
-------TGGTTGGGTGGACGGAGTCGTGGCTCAATGTGAAAGTAAA-AG
CTCACGCATCGTTCATTCTT--CTATGAATGGGTGACTGGATATGTATGC
TTTTGCTT------GCCGTAGTTGCATGCAAA---TCCTGACCTCGGATC
AGACGTGAATACCCGCTGAAC
>OR129484_A_T._giganticum
GCTTATAAACTATCACGACGCTCAAA-TAGTCGTGGATTGAGAGTCTGCC
AGCTGACGTGGTTCCCTATTT------------GA-----GGGTGTCAGA
TCTATGGCTTCTCTCTAATTTTTCCAGTAATCACCTTTTTA---------
-------TGGTTAGGTGAACGGAGTCGTGGCTCAATGTGAAAGTAAA-AG
CTCACGCATCGTTCATTCTT--CTATGAATAGGTGACTGGATATGTATGC
TTTTGCTT------GCCGTAGTTGCATGCAAA---TCCTGACCTCGGATC
AGACGTGAATACCCGCTGAAC
>OR129485_A_T._giganticum
GCTTATAAACTATCACGACGCTCAAA-TAGTCGTGGATTGAGAGTCTGCC
AGCTGACGTGGTTCCCTATTT------------GA-----GGGTGTCAGA
TCTATGGCTTCTCTCTAATTTTTCCAGTAATCACCTTTWTA---------
-------TGGTTAGGTGGACGGAGTCGTGGCTCAATGTGAAAGTAAA-AG
CTCACGCATCGTTCATTCTT--CTATGAATAGGTGACTGGATATGTATGC
TTTTGCTT------GCCGTAGTTGCATGCAAA---TCCTGACCTCGGATC
AGACGTGAATACCCGCTGAAC
>OR129486_A_T._hyperionis
GCTTATAAACTATCACGACGCTCAAA-TAGTCGTGGATTGAGAGTCTGCC
AGCTGACGTGGTTCCCTATTT------------GA-----GGGTGTCAGA
TCTATGGCTTCTCTCTAATTTTTCCAGTTATCACCTTTTTA---------
-------TGGTTGGGTGGACGGAGTCGTGGCTCAATGTGAAAGTAAA-AG
CTCACGCATCGTTCATTCTT--CTATGAATAGGTGACTGGATATATATGC
TTTTGCTT------GCCGTAGTTGCATGCAAA---TCCTGACCTCGGATC
AGACGTGAATACCCGCTGAAC
>OR129487_A_T._hyperionis
GCTTATAAACTATCACGACGCTCAAA-TAGTCGTGGATTGAGAGTCTGCC
AGCTGACGTGGTTCCCTATTT------------GA-----GGGTGTCAGA
TCTATGGCTTCTCTCTAATTTTTCCAGTTATCACCTTTTTA---------
-------TGGTTGGGTGGACGGAGTCGTGGCTCAATGTGAAAGTAAA-AG
CTCACGCATCGTTCATTCTT--CTATGAATAGGTGACTGGATATATATGC
TTTTGCTT------GCCGTAGTTGCATGCAAA---TCCTGACCTCGGATC
AGACGTGAATACCCGCTGAAC
>OR129488_A_T._lacerta
GCTTATAAACTATCACGACGCTCAAA-TAGTCGTGGATTGAGAGTCTGCC
AGCTGACGTGGTTCCCTATTT------------GA-----GGGTGTCAGA
TCTATGGCTTCTCTCCAATTTTTCCAGTAATTACCTTTTTA---------
-------TGGTTGGGTGGACGGAGTCGTGGCTCAATGTGAATGCAAA-AG
CTCACGCATCGTTCATTCTT--CTGTAAATAGGTGACTGGATATATATGC
TTTTGTGT------GCCATAGTTGCATGCAAA---TCCTGACCTCGGATC
AGACGTGAATACCCGCTGAAC
>OR129489_A_T._lacerta
GCTTATAAACTATCACGACGCTCAAA-TAGTCGTGGATTGAGAGTCTGCC
AGCTGACGTGGTTCCCTATTT------------GA-----GGGTGTCAGA
TCTATGGCTTCTCTCCAATTTTTCCAGTAATTACCTTTTTA---------
-------TGGTTGGGTGGACGGAGTCGTGGCTCAATGTGAATGCAAA-AG
CTCACGCATCGTTCATTCTT--CTGTAAATAGGTGACTGGATATATATGC
TTTTGTGT------GCCATAGTTGCATGCAAA---TCCTGACCTCGGATC
AGACGTGAATACCCGCTGAAC
>OR129490_A_T._titanis
GCTTATAAACTATCACGACGCTCAAA-TAGTCGTGGATTGAGAGTCTGCC
AGCTGACGTGGTTCCCTATTT------------GA-----GGGTGTCAGA
TCTATGGCTTCTCTCCAATTTTTCCAGTAATCACCTTTTTA---------
-------TGGTTGGGTGAACGGAGTCGTGGCTTAATGTGAATGCAACTAG
CTCACGCATCGTTCATTCTT--CTGTGAATAGGTGACTGGATATGTATAC
TTTTGCGT------GCCGTAGTTGCATGCAAA---TCCTGACCTCGGATC
AGACGTGAATACCCGCTGAAC
>OR129491_B_T._cabrarum
GCTTACAAACTATCACGACGCTCAA-TTGGTCGTGGCTTGAGAGTCTGCC
AGCTGACGTGGTTCCCTACGCGCTACGGCGCACGA-----GGGTGTCAGA
ACAATGGCTTCTCTCCAATTAA-CCAGTAAGCACCCTTTTG---------
-------CGGTTGTGTGGACGAATTCGTGGCTCAGTGTACAATTTA-TAG
--CACGCGTCGTTCATACTC--CTGTAGACTGGTGTCTGGTTTCTTTTTT
AATAAGCA------TGTCATTATGACTTGCTAT--TCCTGACCTCGGATC
AGACGTGAATACCCGCTGAAC
>OR129492_B_T._tragorum
GCTTACAAACTATCACGACGCTCAA-TTGGTCGTGGCTTGAGAGTCTGCC
AGCTGACGTGGTTCCCTACGCGCTACGGCGCACGA-----GGGTGTCAGA
ACAATGGCTTCTCTCCAATTTT-CCAGTGAGCACCCTTTTA---------
-------CAGTTGTGTGGATGAAGTCGTGGCTCAGTGTTCAATTTA-TAG
--CACGCATCGTTCATACTC--CTGTAGACTGGTGTCTGGATT--TTTTT
ATTAAGCA------TGTCATGATGACTTGCTAT--TCCTGACCTCGGATC
AGACGTGAATACCCGCTGAAC
>OR129493_B_T._chevrarum
GCTTACAAACTATCACGACGCTCAA-TTGGTCGTGGCTTGAGAGTCTGCC
AGCTGACGTGGTTCCCTACGCGCTACGGCGCACGA-----GGGTGTCAGA
ACAATGGCTTCTCTCCAATTAA-CCAGTAAGCACCCTTTTT---------
-------CAGTTGTGTGGATGAAGTCGTGGCTCAGTGTTCAATTTA-TAG
--CACGCATCGTTCATACTC--CTGTAGACTGGTGTCTGGTTT--TTTTT
ATTAAGCA------TGTCATTATGACTTGCTAT--TCCTGACCTCGGATC
AGACGTGAATACCCGCTGAAC
>OR129494_B_T._cutmorei
GCTTACAAACTATCACGACGCTCAA-TTGGTCGTGGCTTGAGAGTCTGCC
AGCTGACGTGGTTCCCTACGCGCTACGGCGCACGA-----GGGTGTCAGA
ACAATGGCTTCTCTCCAATTAA-CCAGTAAGCACCCTTTAT---------
-------CGGTTGTGTGGATGAAGTCGTGGCTCAGTGTACAATTTA-TAG
--CACGCATCGTTCATACTC--CTGTAGACTGGTGTCTGGTTT--TTTTT
ATTAAGCA------TGTTATTTTGACTTGCTAT--TCCTGACCTCGGATC
AGACGTGAATACCCGCTGAAC
>OR129495_B_T._cutmorei
GCTTACAAACTATCACGACGCTCAA-TTGGTCGTGGCTTGAGAGTCTGCC
AGCTGACGTGGTTCCCTACGCGCTACGGCGCACGA-----GGGTGTCAGA
ACAATGGCTTCTCTCCAATTAA-CCAGTAAGCACCCTTTTT---------
-------CGGTTGTGTGGATGAAGTCGTGGCTCAGTGTACAATTTA-TAG
--CACGCATCGTTCATACTC--CTGTAGACTGGTGTCTGGTTT--TTT--
ATTAAGCA------TGTTATTTTGACTTGCTAT--TCCTGACCTCGGATC
AGACGTGAATACCCGCTGAAC
>OR129496_B_T._daphnidis
GCTTATAAACTATCACGACGCTCAA-TAAGTCGTGGCTTGAGAGTCTGCC
AGCTGACGTGGTTCCCTACGCGCTCCGGCGCACGA-----GGGTGTCAGA
ACAATGGCTTCTCTCCAATTAA-CCAGTAAGCACCCTTTTA---------
-------TGGTTGTGTGGATGAAGTCGTGGCTCAATGTACAATTTA-TAG
--CGCGCATCGTTCATACTA--CTGTAGACTGGTGTTTGGTTT-TTTTTT
ATTTAGCA------TGTCATTATGACTTGCTTC--TCCTGACCTCGGATC
AGACGTGAATACCCGCTGAAC
>OR129497_B_T._daphnidis
GCTTATAAACTATCACGACGCTCAA-TAAGTCGTGGCTTGAGAGTCTGCC
AGCTGACGTGGTTCCCTACGCGCTCCGGCGCACGA-----GGGTGTCAGA
ACAATGGCTTCTCTCCAATTAA-CCAGTAAGCACCCTTTTA---------
-------TGGTTGTGTGGATGAAGTCGTGGCTCAATGTACAATTTA-TAG
--CGCGCATCGTTCATACTA--CTGTAGACTGGTGTTTGGTTT-TTTTTT
ATTTAGCA------TGTCATTATGACTTGCTTC--TCCTGACCTCGGATC
AGACGTGAATACCCGCTGAAC
>OR129498_B_T._panos
GCTTATAAACTATCACGACGCTCAA-TTGGTCGTGGCTTGAGAGTCTGCC
AGCTGACGTGGTTCCCTACGCGCTACGGCGCACGA-----GGGTGTCAGA
ACAATGGCTTCTCTCCAATTAA-CCAGTAAGCACCCTTTTT---------
-------CGGTTGTGTGGATGATGTCGTGGCTCAGTGTACAATTTA-TAG
--CACGCATCGTTCATACTC--CTGTAGACTGGTGTCTGGTTT--TTTT-
ATTAGGCA------TGTTATTATGACTTGCTAT--TCCTGACCTCGGATC
AGACGTGAATACCCGCTGAAC
>OR129499_B_T._panos
GCTTATAAACTATCACGACGCTCAA-TTGGTCGTGGCTTGAGAGTCTGCC
AGCTGACGTGGTTCCCTACGCGCTACGGCGCACGA-----GGGTGTCAGA
ACAATGGCTTCTCTCCAATTAA-CCAGTAAGCACCCTTTTT---------
-------CGGTTGTGTGGATGATGTCGTGGCTCAGTGTACAATTTA-TAG
--CACGCATCGTTCATACTC--CTGTAGACTGGTGTCTGGTTT--TTTT-
ATTAGGCA------TGTTATTATGACTTGCTAT--TCCTGACCTCGGATC
AGACGTGAATACCCGCTGAAC
>OR129500_C1_T._fusilieri
GCTTATCATCTATCACGACGCTCAAACTAGTCGTGGCTTGAGAGCCTGCC
AGCTGACGTGGTTCCCTATGCATTT--ATGCGCGA-----GGGTGTCAGA
TCTATGGCTTCTCTCTAATTATTTCCAATATCACCTTTTTG---------
-------TGGGTGTGTACACGGAATCGTGGCATAATGTAAATGTAAGTGG
CGCACGTATCGTGTACATAT--CTGTAATTTGGTGTTTGGGACCGTGCC-
ATTGCGTG------CAAMACTTTGTGCGCATAC--TCCTGACCTCGGATC
AGACGTGAATACCCGCTGAAC
>OR129501_C1_T._manteri
GCTTATCATCTATCACGACGCTCAAACTAGTCGTGGCTTGAGAGTCTGCC
AGCTGACGTGGTTCCCTATGCATTT--ATGCGCGA-----GGGTGTCAGA
TCTATGGCTTCTCTCTAATTATTTCCAA---CACCTGTTTG---------
-------CAGGTGTGTACACGGAATCGTGGCTCAATGTAAATGTTA-TGG
CGCACGTATCGTGTACACAT--TTGTGAATGAGTGTATGGGACCATGCC-
ATTGCGTG------CTTA--TTTGTGCGCATAC--TCCTGACCTCGGATC
AGACGTGAATACCCGCTGAAC
>OR129502_C3_T._sp_F
GCTTATCATCTATCACGACGCTCAAACTAGTCGTGGCTTGAGAGTCTGCC
AGCTGACGTGGTTCCCTATGCATTT--ATGCGCGA-----GGGTGTCAGA
TCTATGGCTTCTCTCTAATCATTTCCATTATCACCCTTTTG---------
-------CAGGTGTGTACACGGAATCGTGGCTCAATGTAAATGTTA-TGG
CGCGCGTATCGTGTACACAT--TTGTGAATGAGTGTTTGGGACAATGCC-
ATTGCGTG------CATA--TTTGTGCGCAGAC--TCCTGACCTCGGATC
AGACGTGAATACCCGCTGAAC
>OR129503_C2_T._atkinsoni
GCTTATAAACTATCACGACGCTCAAACTAGTCGTGGCTTGAGAGTCTGCC
AGCTGACGTGGTTCCCTATGCATTC--GTGCGCGA-----GGGTGTCAGA
TCTATGGCTTCTCTCCAATTATTTCCATTATCACCCTTTTG---------
-------TGGGTGTGTGTACGGAATCGTGGCTCAATGTACATGTTA-TGG
CACACGTATCGTGCGCACAT--CTATGACTGTGTGTGTGGGACCG-----
-----ATT------CAT---TT----TGTGTAC--CCCTGACCTCGGATC
AGACGTGAATACCCGCTGAAC
>OR129504_C2_T._atkinsoni
GCTTATAAACTATCACGACGCTCAAACTAGTCGTGGCTTGAGAGTCTGCC
AGCTGACGTGGTTCCCTATGCATTC--GTGCGCGA-----GGGTGTCAGA
TCTATGGCTTCTCTCCAATTATTTCCATTATCACCCTTTTG---------
-------TGGGTGTGTGTACGGAATCGTGGCTCAATGTACATGTTA-TGG
CACACGTATCGTGCGCACAT--CTATGACTGTGTGTGTGGGACCG-----
-----ATT------CAT---TT----TGTGTAC--CCCTGACCTCGGATC
AGACGTGAATACCCGCTGAAC
>OR129505_C2_T._cardinale
GCTTATAAACTATCACGACGCTCAAACTAGTCGTGGCTTGAGAGTCTGCC
AGCTGACGTGGTTCCCTATGCATTC--GTGCGCGA-----GGGTGTCAGA
TCTATGGCTTCTCTCCAATTATTTCCATTATCACCCTTTTG---------
-------TGGGTGTGTGTACGGAATCGTGGCTCAATGTACAAATTA-TGG
CACACGTACCGTGCACACAT--CTGTGACTGTGTGTGTGGGACCG-----
-----ATT------CAT---TT----TGCAAAT--TCCTGACCTCGGATC
AGACGTGAATACCCGCTGAAC
>OR129506_C2_T._carmenae898
GCTTATAAACTATCACGACGCTCAAACTAGTCGTGGCTTGAGAGTCTGCC
AGCTGACGTGGTTCCCTATGCATTC--GTGCGCGA-----GGGTGTCAGA
TCTATGGCTTCTCTCCAATTTTTTCCATTATCACCCTTTTG---------
-------TGGGTGTGTGTACGGAATCGTGGCTCAATGTACATATTA-TGG
CACACGTATCGTACGCACAT--CTATGACTGTGTGTATGGGACCG-----
-----ATT------CTT---TT----TGTAAAT--CCCTGACCTCGGATC
AGACGTGAATACCCGCTGAAC
>OR129507_C2_T._carmenae
GCTTATAAACTATCACGACGCTCAAACTAGTCGTGGCTTGAGAGTCTGCC
AGCTGACGTGGTTCCCTATGCATTC--GTGCGCGA-----GGGTGTCAGA
TCTATGGCTTCTCTCCAATTTTTTCCATTATCACCCTTTTG---------
-------TGGGTGTGTGTACGGAATCGTGGCTCAATGTACATATTA-TGG
CACACGTATCGTACGCACAT--CTATGACTGTGTGTATGGGACCG-----
-----ATT------CTT---TT----TGTAAAT--CCCTGACCTCGGATC
AGACGTGAATACCCGCTGAAC
>OR129508_C2_T._damsella
GCTTATAAACTATCACGACGCTCAAACTAGTCGTGGCTTGAGAGTCTGCC
AGCTGACGTGGTTCCCTATGCATTC--GTGCGCGA-----GGGTGTCAGA
TCTATGGCTTCTCTCCAATTATTTCCATTATCACCCTTTTG---------
-------TGGGTGTGTGTACGGAATCGTGGCTCAATGTACATGTTA-TGG
CACACGTATCGTACGCACAT--CTATGACTGTGTGTGTGGGACCG-----
-----ATT------CTT---TT----TATAAAC--CCCTGACCTCGGATC
AGACGTGAATACCCGCTGAAC
>OR129509_C2_T._espanola
GCTTATAAACTATCACGACGCTCAAACTAGTCGTGGCTTGAGAGTCTGCC
AGCTGACGTGGTTCCCTATGCATTC--GTGCGCGA-----GGGTGTCAGA
TCTATGGCTTCTCTCCAATTATTTCCATTATCACCCTTTTG---------
-------TGGGTGTGTGTACGGAATCGTGGCTCAATGTACATGTTA-TGG
CACACGTATCGTGCGCACAT--CTATGACTGTGTGTATGGGACCG-----
-----ATT-------TT---GG----TGTAAAC--CCCTGACCTCGGATC
AGACGTGAATACCCGCTGAAC
>OR129510_C2_T._espanola
GCTTATAAACTATCACGACGCTCAAACTAGTCGTGGCTTGAGAGTCTGCC
AGCTGACGTGGTTCCCTATGCATTC--GTGCGCGA-----GGGTGTCAGA
TCTATGGCTTCTCTCCAATTATTTCCATTATCACCCTTTTG---------
-------TGGGTGTGTGTACGGAATCGTGGCTCAATGTACATGTTA-TGG
CACACGTATCGTGCGCACAT--CTATGACTGTGTGTATGGGACCG-----
-----ATT-------TT---GG----TGTAAAC--CCCTGACCTCGGATC
AGACGTGAATACCCGCTGAAC
>OR129511_C2_T._iapeti
GCTTATAAACTATCACGACGCTCAAACTAGTCGTGGCTTGAGAGTCTGCC
AGCTGACGTGGTTCCCTATGCATTC--GTGCGCGA-----GGGTGTCAGA
TCTATGGCTTCTCTCCAATTATTTCCATTATCACCCTTTTG---------
-------TGGGTGTGTGTACGGAATCGTGGCTCAATGTACATGTTA-TGG
CACACGTATCGTGCGCACAT--CTATGACTGTGTGTGTGGGACCG-----
-----ATT------CTT---TT----TGTAAAC--CCCTGACCTCGGATC
AGACGTGAATACCCGCTGAAC
>OR129512_C2_T._iapeti
GCTTATAAACTATCACGACGCTCAAACTAGTCGTGGCTTGAGAGTCTGCC
AGCTGACGTGGTTCCCTATGCATTC--GTGCGCGA-----GGGTGTCAGA
TCTATGGCTTCTCTCCAATTATTTCCATTATCACCCTTTTG---------
-------TGGGTGTGTGTACGGAATCGTGGCTCAATGTACATGTTA-TGG
CACACGTATCGTGCGCACAT--CTATGACTGTGTGTGTGGGACCG-----
-----ATT------CTT---TT----TGTAAAC--CCCTGACCTCGGATC
AGACGTGAATACCCGCTGAAC
>OR129513_C2_T._methones
GCTTATAAACTATCACGACGCTCAAACTAGTCGTGGCTTGAGAGTCTGCC
AGCTGACGTGGTTCCCTATGCATTC--GTGCGCGA-----GGGTGTCAGA
TCTATGGCTTCTCTCCAATTATTTCCATTATCACCCTTTTG---------
-------TGGGTGTGTGTACGGAATCGTGGCTCAATGTACATGTTA-TGG
CACACGTATCGTGCGCACAT--CTATGACTGTGTGTGTGGGACCG-----
-----ATT------CTT---TT----TGTAAAT--CCCTGACCTCGGATC
AGACGTGAATACCCGCTGAAC
>OR129514_C2_T._methones
GCTTATAAACTATCACGACGCTCAAACTAGTCGTGGCTTGAGAGTCTGCC
AGCTGACGTGGTTCCCTATGCATTC--GTGCGCGA-----GGGTGTCAGA
TCTATGGCTTCTCTCCAATTATTTCCATTATCACCCTTTTG---------
-------TGGGTGTGTGTACGGAATCGTGGCTCAATGTACATGTTA-TGG
CACACGTATCGTGCGCACAT--CTATGACTGTGTGTGTGGGACCG-----
-----ATT------CTT---TT----TGTAAAT--CCCTGACCTCGGATC
AGACGTGAATACCCGCTGAAC
>OR129515_C2_T._methones
GCTTATAAACTATCACGACGCTCAAACTAGTCGTGGCTTGAGAGTCTGCC
AGCTGACGTGGTTCCCTATGCATTC--GTGCGCGA-----GGGTGTCAGA
TCTATGGCTTCTCTCCAATTATTTCCATTATCACCCTTTTG---------
-------TGGGTGTGTGTACGGAATCGTGGCTCAATGTACATGTTA-TGG
CACACGTATCGTGCGCACAT--CTATGACTGTGTGTGTGGGACCG-----
-----ATT------CTT---TT----TGTAAAT--CCCTGACCTCGGATC
AGACGTGAATACCCGCTGAAC
>OR129516_C2_T._rheae
GCTTATAAACTATCACGACGCTCAAATTAGTCGTGGCTTGAGAGTCTGCC
AGCTGACGTGGTTCCCTATGCATTC--GTGCGCGC-----GGGTGTCAGA
TCTATGGCTTCTCTCCAATTATTCCCATTATCACCCTTTTG---------
-------TGGGTGTGTGTACGGAATCGTGGCTAAGTGTAATAATAA-TGG
CACACGTATCGTGCATGCAT--CTGTGATTGTGTGTATGGGACCG-----
-----ATT------CAT---TTGT----CAAAT--TCCTGACCTCGGATC
AGACGTGAATACCCGCTGAAC
>OR129517_C3_T._hunterae
GCTTATAAACTATCACGACGCTCAAACTAGTCGTGGCTTGAGAGTCTGCC
AGCTGACGTAGTTCCCTATGCATTC--GTGCGCGA-----GGGTGTCAGA
TCTATGGCTTCTCTCTAATTATTCCCATTATCATCCTTTTG---------
-------TGGGTGTGTGTACGGAATCGTGGCTCAGTGTATATATTA-TAG
CACACGTATCGTGCACGCAT--CTATGACTGTGTGTTTGGGACCCATT--
-TCTTATG------CAT---TCCTTATGCATTG--CCCTGACCTCGGATC
AGACGTGAATACCCGCTGAAC
>OR129518_C3_T._sp_C
GCTTATAAACTATCACGACGCTCAAACTAGTCGTGGCTTGAGAGTCTGCC
AGCTGACGTGGTTCCCTATGCATTC--GTGCGCGA-----GGGTGTCAGA
TCTATGGCTTCTCTCTAATTATTCCCATTATCATCCTTTTG---------
-------TGGGTGTGTGTACGGAATCGTGGCTCAGTGTATATATTA-TAG
CACACGTATCGTGCACATAT--CTATGACTGTGTGTTTGGGACCCATT--
-TTATATG------CAT---TTGT-ATGCATTG--CCCTGACCTCGGATC
AGACGTGAATACCCGCTGAAC
>OR129519_C3_T._borboleta
GCTTATAAACTATCACGACGCTCAAACTAGTCGTGGCTTGAGAGTCTGCC
AGCTGACGTGGTTCCCTATGCATTC--GTGCGCGA-----GGGTGTCAGA
TCTATGGCTTCTCTCTAATTATTCCCATTATCATCCTTTTG---------
-------TGGGTGTGTGTACGGAATCGTGGCTCAGTGTATGTATTA-TAG
CGCACGTATCGTGTACACAT--CTATGACTGTGTGTTTGGGACCCGTT--
-ATATATG------CAT---TTGC-ATGCATTG--CCCTGACCTCGGATC
AGACGTGAATACCCGCTGAAC
>OR129520_C3_T._chrysallis
GCTTATAAACTATCACGACGCTCAAACTAGTCGTGGCTTGAGAGTCTGCC
AGCTGACGTGGTTCCCTATGCATTC--GTGCGCGA-----GGGTGTCAGA
TCTATGGCTTCTCTCTAATTATTCCCATTATCATCCTTTTG---------
-------TGGGTGTGTGTACGGAATCGTGGCTCAGTGTATGTATTA-TAG
CACACGTATCGTGCACACAT--CTATGACTGTGTGTTTGGGACCCATT--
-TTATATG------CAT---TTGC-ATGCATTG--CCCTGACCTCGGATC
AGACGTGAATACCCGCTGAAC
>OR129521_C3_T._enceladi
GCTTATAAACTATCACGACGCTCAAACTAGTCGTGGCTTGAGAGTCTGCC
AGCTGACGTGGTTCCCTATGCATTC--GTGCGCGA-----GGGTGTCAGA
TCTATGGCTTCTCTCTAATTATTCCCATTATCATCCTTTTG---------
-------TGGGTGTGTGTACGGAATCGTGGCTCAGTGTATGTATTA-TAG
CACACGTATCGTGCACACAT--CTATGATTGTGTGTTTGGGACCCATT--
-ATATATG------CAT---TTGC-ATGCATTG--CCCTGACCTCGGATC
AGACGTGAATACCCGCTGAAC
>OR129522_C3_T._enceladi
GCTTATAAACTATCACGACGCTCAAACTAGTCGTGGCTTGAGAGTCTGCC
AGCTGACGTGGTTCCCTATGCATTC--GTGCGCGA-----GGGTGTCAGA
TCTATGGCTTCTCTCTAATTATTCCCATTATCATCCTTTTG---------
-------TGGGTGTGTGTACGGAATCGTGGCTCAGTGTATGTATTA-TAG
CACACGTATCGTGCACACAT--CTATGACTGTGTGTTTGGGACCCATT--
-ATATATG------CAT---TTGC-ATGCATTG--CCCTGACCTCGGATC
AGACGTGAATACCCGCTGAAC
>OR129523_C3_T._licinum
GCTTATAAACTATCACGACGCTCAAACTAGTCGTGGCTTGAGAGCCTGCC
AGCTGACGTGGTTCCCTATGCATTC--GTGCGCGA-----GGGTGTCAGA
TCTATGGCTTCTCTCTAATTATTCCCATTATCATCCTTTTG---------
-------TGGGTGTGTGTACGGAATCGTGGCTCAGTGTATTTATTA-TAG
CACACGTATCGTGCGCACAT--CTATGACTGTGTGTTTGGGACTCATT--
-TCATATG------CAT---TCCTTATGCATTG--CCCTGACCTCGAATC
AGACGTGAATACCCGCTGAAC
>OR129524_C3_T._licinum
GCTTATAAACTATCACGACGCTCAAACTAGTCGTGGCTTGAGAGCCTGCC
AGCTGACGTGGTTCCCTATGCATTC--GTGCGCGA-----GGGTGTCAGA
TCTATGGCTTCTCTCTAATTATTCCCATTATCATCCTTTTG---------
-------TGGGTGTGTGTACGGAATCGTGGCTCAGTGTATTTATTA-TAG
CACACGTATCGTGCGCACAT--CTATGACTGTGTGTTTGGGACTCATT--
-TCATATG------CAT---TCCTTATGCATTG--CCCTGACCTCGAATC
AGACGTGAATACCCGCTGAAC
>OR129525_C3_T._tethyos
GCTTATCATCTATCACGACGCTCAAACTAGTCGTGGCTTGAGAGTCTGCC
AGCTGACGTGGTTCCCTATGCATTC--GTGCGCGA-----GGGTGTCAGA
TCTATGGCTTCTCTCCAATTATTCCCATTATCATCCTTTTG---------
-------TGGGTGTGTGTACGGAATCGTGGCTCAATGTACATATTA-TGG
CACACGTATCGTGCACACAT--CTATGACTGTGTGTTTGGGACCC-----
-----ATG------CCT---TTGC---GCAAAC--CCCTGACCTCGGATC
AGACGTGAATACCCGCTGAAC
>OR129526_C3_T._witenbergi
GCTTATAAACTATCACGACGCTCAAACTAGTCGTGGCTTGAGAGTCTGCC
AGCTGACGTGGTTCCCTATGCATTC--GTGCGCGA-----GGGTGTCAGA
TCTATGGCTTCTCTCCAATTATTCCCATTATCATCCTTTTG---------
-------TGGATGTGTGTACGGAATCGTGGCTCAATGTACATATTA-TGG
CACACGTATCGTGCACACAT--CTATGACTGTGTGTTTGGGACCC-----
-----ATG------CCT---T-GC---GCAAAC--CCCTGACCTCGGATC
AGACGTGAATACCCGCTGAAC
>OR129527_C3_T._sp_G
GCTTATAAACTATCACGACGCTCAAACTAGTCGTGGCTTGAGAGTCTGCC
AGCTGACGTGGTTCCCTATGCATTC--GTGCGCGA-----GGGTGTCAGA
TCTATGGCTTCTCTCTAATTATTCCCATTATCATCCTTTTG---------
-------TGGGTGTGTGTACGGAATCGTGGCTCAGTGTATGTATTA-TAG
CACACGTATCGTGTACACAT--CTATGACTGTGTGTTTGGGACCCATT--
-ATATATG------CAT---TTGC-ATGCATTG--CCCTGACCTCGGATC
AGACGTGAATACCCGCTGAAC
>OR129528_C3_T._sp_H
GCTTATAAACTATCACGACGCTCAAACTAGTCGTGGCTTGAGAGTCTGCC
AGCTGACGTGGTTCCCTATGCATTC--GTGCGCGA-----GGGTGTCAGA
TCTATGGCTTCTCTCTAATTATTCCCATTATCATCCTTTTG---------
-------TGGGTGTGTGTACGGAATCGTGGCTCAGTGTATATATTA-TAG
CACACGTATCGTGCATACAT--CTATGACTGTGTGTTTGGGACCCATT--
-TTTTATG------CAT---TTGT-ATGCATTG--CCCTGACCTCGGATC
AGACGTGAATACCCGCTGAAC
>OR129529_C3_T._sp_H
GCTTATAAACTATCACGACGCTCAAACTAGTCGTGGCTTGAGAGTCTGCC
AGCTGACGTGGTTCCCTATGCATTC--GTGCGCGA-----GGGTGTCAGA
TCTATGGCTTCTCTCTAATTATTCCCATTATCATCCTTTTG---------
-------TGGGTGTGTGTACGGAATCGTGGCTCAGTGTATATATTA-TAG
CACACGTATCGTGCATACAT--CTATGACTGTGTGTTTGGGACCCATT--
-TTTTATG------CAT---TTGT-ATGCATTG--CCCTGACCTCGGATC
AGACGTGAATACCCGCTGAAC
>OR129530_C3_T._sp_I
GCTTATAAACTATCACGACGCTCAAACTAGTCGTGGCTTGAGAGCCTGCC
AGCTGACGTGGTTCCCTATGCATTC--GTGCGCGA-----GGGTGTCAGA
TCTATGGCTTCTCTCTAATTATTCCCATTATCATCCTTTTG---------
-------TGGGTGTGTGTACGGAATCGTGGCTCAGTGTATATATTA-TAG
CACACGTATCGTGCACATAT--CTATGATTGTATGTTTGGGACCTATT--
-TTATATG------CAT---TTGY-ATGCATTG--CCCTGACCTCGGATC
AGACGTGAATACCCGCTGAAC
>OR436781_T._hafiensis
GCTTATAAACTATCACGACGCTCAAA-AAGTCGTGGCTTGGGAGTCTGCC
AGCTGATTTAGTCCCTAACGCAGTAATGAGCATGA-----GGGTATCAGA
TCTATGGCTTCTCTCTAATACATCCAAACGACACCTTTG-----------
-------TGGTTGTGTGGACGGAGTCGTGGCTAAGTGC--ATGGTAATAG
CTCACGCCTCGTCCATCAGC---TTTCATTTTTGGTATTGTCTTTTGGTG
TTTGGATG-------------AAAAATTCTTAT---CCTGACCTCGGATC
AGACGTGAATACCCGCTGAAC
