# Supplementary material for: Transversotrema hafniensis n. sp. infection in Poecilia reticulata by cercariae released from Melanoides tuberculata in Denmark
Source: Acta Vet Scand. 2024 Apr 2;66:15. doi: 10.1186/s13028-024-00736-y (PMC10988963; doi:10.1186/s13028-024-00736-y)
Supplement: Supplementary file 6 — Supplementary Material 6 [file 13028_2024_736_MOESM6_ESM.fasta]

>OP099865_C3_T._patialense
------------------------------AACTAACAAGG-ATTCCCTC
AGTAACTGCGAGTGAAGAGGGAAAAGCCCAGCACCGAAGGTAGTATTTTT
TTGAATACTTACCAATGTGGTGTTTAGGTCGGCTCACGGAAGTGTGGCTC
CATCTCAAGTCCTGCATTGAGTACGGTTTTTTGGACTTGGCCCACAGTGG
GTGAAAGGCCCGTGGAGGTGGAG-TTCAGGTATGTCCACATTTTCTGTGT
TCGATCTTGGAGTCGGGTTGTTTGTGAATGCAGCCCAAAGTGGGTGGTAG
ACTCCATCCAAGGCTAAATACTTGCACGAGTCCGATAGCGAACAAGTACC
GTGAGGGAAAGTTGAAAAGTACTTTGAAGAGAGAGTAAACAGTGCGTGAA
GCCGCATAGAGGTTAAACGGGTAGAGTTAAGCTGCGTGATCTGTGGATTC
AGCTGGTGAATTTGAAATGGGCTTGGACATGTCGTT--------------
----------CACGTCAGTCT--------GCGTTACGCGAAGTGCTTACC
AAGTGCTGCGTTCGCA-GATGATAT----TCGGTTTGCCAGTGCACTTCC
ACAGTTCCTTAACCACGATAGGTACCAATATCCTGTTCCCATTGTCAAAC
TGT--GGGCTTAGTCCCTGTGGCTCTGTTCA--CAGTATGATCGCAAACC
CGTCCACA---------------------------CGGGTT-TTGATTGT
--CGGTGGGATACAATT--------TTTGGGACCTG-GGCAACGGCTA--
TAGTAGTCTCGGGCACCTAA-TTTTG--GTTGGTGCCGGGTATGGTTTCC
-GTGTGCTTGCGTGAGTAGGCCCGGAAGCTGCCTGGTATCGTCCACTTTT
A-GGGCACCTGAGCCTACTTA-TAAC-GGCC-AATGTCAGTGGTGT-GTG
GTAAACTTTCTACCCGACCCGTCTTGAAACACGGACCAAGGAGTTTTACA
TGTGCGCGAGTCATTGGGCCTTACGAAACCCAAAGGCAGAGTGAAAGTGA
AGGTTTG--TGG-TGCAGACAGAGGTGAGATCCTGTCGTCTCCTTTGC--
-----CGCCAAGCATTCGAACGACAGG-CGCATCACC-GGTCCGTCCGAT
AATGTGGTTGAGA-TCATGTGG-TTTTGCGTCATTGGGG--CGGAACATG
AGC-GTACACGTT-GAGACCCGAAAGATGGTGAACTATGCTTGCACAGGT
TGAAGCCAGGGGAAACCCTGGTGGAGGACCGCAGCGATTCTGACGTGCAA
ATCGATCGTCAAATGTGAGTATAGGGGCGAAAGACT--------------
----------------
>KU820963_Trematoda_sp._Tranversotremacercaria
--------ATTTATAAGCGGGAAAGGAAAGAAATAACAAGG-ATTCCCTC
AGTAACTGCGAGTGAAGAGGGAAAAGCCCAGCACCGAAGGTAGTATTTTT
TTGAATACTTACCAATGTGGTGTTTAGGTCGGCTCACGGAAGTGTGGCTC
CATCTCAAGTCCTGCATTGAGTACGGTTTTTTGGACTTGGCCCACAGTGG
GTGAAAGGCCCGTGGAGGTGGAG-TTCAGGTATGTCCACATTTTCTGTGT
TCGATCTTGGAGTCGGGTTGTTTGTGAATGCAGCCCAAAGTGGGTGGTAG
ACTCCATCCAAGGCTAAATACTTGCACGAGTCCGATAGCGAACAAGTACC
GTGAGGGAAAGTTGAAAAGTACTTTGAAGAGAGAGTAAACAGTGCGTGAA
GCCGCATAGAGGTTAAACGGGTAGAGTTAAGCTGCGTGATCTGTGGATTC
AGCTGGTGAATTTGAAATGGGCTTGGACATGTCGTT--------------
----------CACGTCAGTCT--------GCGTTACGCGAAGTGCTTACC
AAGTGCTGCGTTCGCA-GATGATAT----TCGGTTTGCCAGTGCACTTCC
ACAGTTCCTTAACCACGATAGGTACCAATATCCTGTTCCCATTGTCAAAC
TGT--GGGCTTAGTCCCTGTGGCTCTGTTCA--CAGTATGATCGCAAACC
CGTCCACA---------------------------CGGGTT-TTGATTGT
--CGGTGGGATACAATT--------TTTGGGACCTG-GGCAACGGCTA--
TAGTAGTCTCGGGCACCTAA-TTTTG--GTTGGTGCCGGGTATGGTTTCC
-GTGTGCTTGCGTGAGTAGGCCCGGAAGCTGCCTGGTATCGTCCACTTTT
A-GGGCACCTGAGCCTACTTA-TAAC-GGCC-AATGTCAGTGGTGT-GTG
GTAAACTTTCTACCCGACCCGTCTTGAAACACGGACCAAGGAGTTTTACA
TGTGCGCGAGTCATTGGGCCTTACGAAACCCAAAGGCAGAGTGAAAGTGA
AGGTTTG--TGG-TGCAGACAGAGGTGAGATCCTGTCGTCTCCTTTGC--
-----CGCCAAGCATTCAAACGACAGGGCGCATCACCCGGTCCGCCCGAT
AATGTGGTTGAAAATCATGGGGGTTTTGCGTCATTTGGGGCCGAAACATG
GACCGTACACGTTTAAAACCCGAA--------------------------
--------------------------------------------------
--------------------------------------------------
----------------
>OR436781_T._haniensis
TTAAGCATATCACTAAGCGG-AGGAAAAGAAACTAACAAGG-ATTCCCCT
AGTAACTGCGAGTGAAGAGGGAAGAGCCCAGCACCGAAGGTAGTATCTCT
TTGGGTACCTACCAATGTGGTGTTTAGGTCAGCTCACGGAAGTGTGGCTC
CATCTCAAGTCCTGCATGGAGTATGGTTTTTTGGACTTGGCCCATAGCGG
GTGAAAGGCCCGTAGAGGTGGAG-TTCAGGTATGACCACACTTTCTGTGT
TTGACCTTGGAGTCGGGTTGTTTGTGAATGCAGCCCAAAGTGGGTGGTAG
ACTCCATCTAAGGCTAAATACTTGCACGAGTCCGATAGCGAACAAGTACC
GTGAGGGAAAGTTGAAAAGTACTTTGAAGAGAGAGTAAACAGTGCGTGAA
GCCGCATAGAGGTTAAACGGGTAGAGTTAAGCTGCGTGATCTGTGGATTC
AGCTGGTGAATTTGATATGTGCTTGGACATGTCGTC--------------
----------TTTATCGTTCT--------GTGTTACGTGAAGCACTTAAC
AAGTGCTACGTGTACA-GATGATAA----TCGGTTTGCCAGTGCACTTCC
ACAGTTCCTTGACCACGATCGGTGTCAATTCTTTGTCCCCATTGTCAAAC
TGT--GGGCTTAGTCCCAGTGGCTTTGTTCA--TAGTGTGATCGCAAGCC
TGTCTCTA---------------------------CAGGTT-ACGGTTGT
--CAAAGGGGTTCAATG--------CATTGGACCGG-GACAACGGCCA--
TAACGCATCCATGTACCTT--TTTTG--GTTGGTGTTGGGTATGGTCACT
-GTGTGCTTGTGCAAGCAGGCCCAGTGACTGCCCGGTGTCATCCATAAAT
A-GGGTTCCTGAGTGCGTTAC-CATTTGGCC-AAAGTCAGTGGTGT-GTG
GTAAACTTTCTACCCGACCCGTCTTGAAACACGGACCAAGGAGTTTAACA
TGTGCGCAAGTCATTGGGCTTTACGAAACCCAAAGGCGAAGTGAAAGTGA
AGGTTTG--CTC-TGCAGACTGAGGTGAGATCCTGTCGTGTCCTTTGC--
-----CGCCAAGCATTCGAACGGCAGG-CGCATCACC-GGTCCGTCCGAT
AATGTGGTTGACG-TCATTTGA-TTTCACATCATTGGGG--CGGAACATG
AGC-GTACACGTT-GAGACCCGAAAGATGGTGAACTATGCTTGCACAGGT
TGAAGCCAGGGGAAACCCTGGTGGAGGACCGCAGCGATTCTGACGTGCAA
ATCGATCGTCAAATGTGAGTATAGGGGCGAAAGACTAATCGAACCATCTA
GTAGCTGGTTCCCTCC
>AY222186_T._Haasi
--------------------------------------------------
--------CGAGTGAAGAGGGAAAAGCCCAGCACCGAAGGTAGTATTCAT
TTGAGTACCTACCAATGTGGTGTTAAGGTCGACTTGTGTAAGTGTGGCTC
CATCTCAAGTCCAGCAATGAGTACGGTTTTTTGGACTTGGCCCAAAGTGG
GTGAAAGGCCCGTGGAGGTGGAG-ATCAGAAATGTCCGCGCTTATCGAGT
TTGACCATGGAGTCGGGTTGTTTGTGAATGCAGCCCAAAGTGGGTGGTAA
ACTTCATCCAAGGCTAAATACGTACACGAGTCCGATAGCGAACAAGTACC
GTGAGGGAAAGTTGAAAAGTACTTTGAAGAGAGAGTAAACAGTGCGTGAA
GCCGCATAGAGGTTAAACGGGTAGAGTTAAGCTGCGTGAGTCATGGATTC
AGCTGGTGAATTTGGCTTGTGCTTGGACATAATGCA--ATCATCTGAGTC
TGCTTAGCTGCAGGTCCCTCT--------GGGATTCGCGAGGCACTTTTT
AAGTGTTGCGTGCTCA-GTTGACATTACAGCTATTTGCCGGTGCACTTCC
ATGACTTCTTGACCACGATCGGTGTTGTTGGACTGCTCCTGTTGTCAAAC
TGT--GGATGTAGGCCTC-AACCTATGTCCT--CGGTGTGATAGTACCTC
CACGAATG---------------------------TGGGCT-GCAGTTGT
--CAGCGGGCAGCAGTT--------CGATGGACCGT-GACGGCGGCCT--
AGGCATGCTTTCATGCTCTC-TGCTA--GACAATAGTGTGTATGGCTATC
-ATGTGCTTGTGTAAGCAAGCCTGATGGCTACATATTGTTATCTGGTAGT
G-TGGTGTGTGAGAAGCCGCTCAAATGGGCC-AAAGTCGGTGGTGT-GTG
GTAAACTTTCTACCCGACCCGTCTTGAAACACGGACCAAGGAGTTTAACA
TGTGCGCGAGTCATTGGGCAATACGTAACCTAAAGGCGAAGTGAAAGTGA
AGGTTTG--CATTTGCAAGCTGTGGTGAGATCCTGTCGTTTCCTGTGT--
-----CACCGGGCATTCGAGCGGCAGG-CGCATCACC-GGTCCGTCCAAT
AATGTGGTTGATT---TCAGTGATTTTACATCATTGGGG--CGGAACATG
AGC-GCACACGTT-GAGACCCGAAAGATGGTGAACTATGCTTGCGCAGGT
TGAAGCCAGGGGAAACCCTGGTGGAGGACCGCAGCGATTCTGACGTGCAA
ATCGATCGTCAAACGTGAGTATAGGGGCGAAAGACTA-TCGAACC-----
----------------
>KX186732_A_T._giganticum
TTAAGCATATCACTAAGCGG-AGGAAGAGAAACTAACAAGG-ATTCCCTT
AGTAACTGCGAGTGAAGAGGGAAAAGCCCAGCACCGAAGGTAGTATTCAT
TTGAGTACCTACCAATGTGGTGTTAAGGTCGACTTGTGTAAGTGTGGCTC
CATCTCAAGTCCAGCAATGAGTACGGTTTTTTGGACTTGGCCCAAAGTGG
GTGAAAGGCCCGTGGAGGTGGAG-ATCAGAAATGTCCGCGCTTATCGAGT
TTGACCATGGAGTCGGGTTGTTTGTGAATGCAGCCCAAAGTGGGTGGTAA
ACTTCATCCAAGGCTAAATACGTACACGAGTCCGATAGCGAACAAGTACC
GTGAGGGAAAGTTGAAAAGTACTTTGAAGAGAGAGTAAACAGTGCGTGAA
GCCGCATAGAGGTTAAACGGGTAGAGTTAAGCTGCGTGAGTCATGGATTC
AGCTGGTGAATTTGGCTTGTGCTTGGACATAATGCA--ATCATCTGAGTC
TGCTTAGCTGCAGGTCCCTCT--------GGGATTCGCGAGGCACTTTTT
AAGTGTTGCGTGCTCA-GTTGACATTACAGCTATTTGCCGGTGCACTTCC
ATGACTTCTTGACCACGATCGGTGTTGTTGGACTGCTCCTGTTGTCAAAC
TGT--GGATGTAGGCCTC-AACCTATGTCCT--CGGTGTGATAGTACCTC
CACGAATG---------------------------TGGGCT-GCAGTTGT
--CAGCGGGCAGCAGTT--------CGATGGACCGT-GACGGCGGCCT--
AGGCATGCTTTCATGCTCTC-TGCTA--GACAATAGTGTGTATGGCTATC
-ATGTGCTTGTGTAAGCAAGCCTGATGGCTACATATTGTTATCTGGTAGT
G-TGGTGTGTGAGAAGCCGCTCAAATGGGCC-AAAGTCGGTGGTGT-GTG
GTAAACTTTCTACCCGACCCGTCTTGAAACACGGACCAAGGAGTTTAACA
TGTGCGCGAGTCATTGGGCAATACGTAACCTAAAGGCGAAGTGAAAGTGA
AGGTTTG--CATTTGCAAGCTGTGGTGAGATCCTGTCGTTTCCTGTGT--
-----CACCGGGCATTCGAGCGGCAGG-CGCATCACC-GGTCCGTCCAAT
AATGTGGTTGATT---TCAGTGATTTTACATCATTGGGG--CGGAACATG
AGC-GCACACGTT-GAGACCCGAAAGATGGTGAACTATGCTTGCGCAGGT
TGAAGCCAGGGGAAACCCTGGTGGAGGACCGCAGCGATTCTGACGTGCAA
ATCGATCGTCAAACGTGAGTATAGGGGCGAAAGACTAATCGAACCATCTA
GTAGCTGGTTCCCTCC
>OR129452_A_T._giganticum
TTAAGCATATCACTAAGCGG-AGGAAGAGAAACTAACAAGG-ATTCCCTT
AGTAACTGCGAGTGAAGAGGGAAAAGCCCAGCACCGAAGGTAGTATTCAT
TTGAGTACCTACCAATGTGGTGTTAAGGTCGACTTGTGTAAGTGTGGCTC
CATCTCAAGTCCAGCAATGAGTACGGTTTTTTGGACTTGGCCCAAAGTGG
GTGAAAGGCCCGTGGAGGTGGAG-ATCAGAAATGTCCGCGCTTATCGAGT
TTGACCATGGAGTCGGGTTGTTTGTGAATGCAGCCCAAAGTGGGTGGTAA
ACTTCATCCAAGGCTAAATACGTACACGAGTCCGATAGCGAACAAGTACC
GTGAGGGAAAGTTGAAAAGTACTTTGAAGAGAGAGTAAACAGTGCGTGAA
GCCGCATAGAGGTTAAACGGGTAGAGTTAAGCTGCGTGAGTCATGGATTC
AGCTGGTGAATTTGGCTTGTGCTTGGACATAATGCA--ATCATCTGAGTC
TGCTTAGCTGCAGGTCCCTCT--------GGGATTCGCGAGGCACTTTTT
AAGTGTTGCGTGCTCA-GTTGACATTACAGCTATTTGCCGGTGCACTTCC
ATGACTTCTTGACCACGATCGGTGTTGTTGGACTGCTCCTGTTGTCAAAC
TGT--GGATGTAGGCCTC-AACCTATGTCCT--CGGTGTGATAGTACCTC
CACGAATG---------------------------TGGGCT-GCAGTTGT
--CAGCGGGCAGCAGTT--------CGATGGACCGT-GACGGCGGCCT--
AGGCATGCTTTCATGCTCTC-TGCTA--GACAATAGTGTGTATGGCTATC
-ATGTGCTTGTGTAAGCAAGCCTGATGGCTACATATTGTTATCTGGTAGT
G-TGGTGTGTGAGAAGCCGCTCAAATGGGCC-AAAGTCGGTGGTGT-GTG
GTAAACTTTCTACCCGACCCGTCTTGAAACACGGACCAAGGAGTTTAACA
TGTGCGCGAGTCATTGGGCAATACGTAACCTAAAGGCGAAGTGAAAGTGA
AGGTTTG--CATTTGCAAGCTGTGGTGAGATCCTGTCGTTTCCTGTGT--
-----CACCGGGCATTCGAGCGGCAGG-CGCATCACC-GGTCCGTCCAAT
AATGTGGTTGATT---TCAGTGATTTTACATCATTGGGG--CGGAACATG
AGC-GCACACGTT-GAGACCCGAAAGATGGTGAACTATGCTTGCGCAGGT
TGAAGCCAGGGGAAACCCTGGTGGAGGACCGCAGCGATTCTGACGTGCAA
ATCGATCGTCAAACGTGAGTATAGGGGCGAAAGACTAATCGAACCATCTA
GTAGCTGGTTCCCTCC
>KX186729_A_T._hyperionis
TTAAGCATATCACTAAGCGG-AGGAAGAGAAACTAACAAGG-ATTCCCTT
AGTAACTGCGAGTGAAGAGGGAAAAGCCCAGCACCGAAGGTAGTATTCAT
TTGAGTACCTACCAATGTGGTGTTAAGGTCGACTTGTGTAAGTGTGGCTC
CATCTCAAGTCCAGCAATGAGTACGGTTTTTTGGACTTGGCCCAAAGTGG
GTGAAAGGCCCGTGGAGGTGGAG-ATCAGAAATGTCCGCGCTTATCGAGT
TTGACCATGGAGTCGGGTTGTTTGTGAATGCAGCCCAAAGTGGGTGGTAA
ACTCCATCCAAGGCTAAATACGTACACGAGTCCGATAGCGAACAAGTACC
GTGAGGGAAAGTTGAAAAGTACTTTGAAGAGAGAGTAAACAGTGCGTGAA
GCCGCATAGAGGTTAAACGGGTAGAGTTAAGCTGCGTGAGTCATGGATTC
AGCTGGTGAATTTGGCTTGTGCTTGGACATAATGCA--ATCATCTGAGTC
TGCTTAGCTGCAGGTCCCTCT--------GGGATTCGCGAGGCACTTTTT
AAGTGTTGCGTGCTCA-GTTGACATTACAGCTATTTGCCGGTGCACTTCC
ATGACTTCTTGACCACGATCGGTGTTGTTGGACTGCTCCTGTTGTCAAAC
TGT--GGATGTAGGCCTC-AACCTATGTCCT--CGGTGTGATAGTACCTC
CACGAATG---------------------------TGGGCT-GCAGTTGT
--CAGCGGGCAGCAGTT--------CGATGGACCGT-GACGGCGGCCT--
AGGCATGCTTTCATGCTCTC-TGCTA--GACAATAGTGTGTATGGCTATC
-ATGTGCTTGTGTAAGCAAGCCTGATGGCTACATATTGTTATCTGGTAGT
G-TGGTGTGTGAGAAGCCGCTCAAATGGGCC-AAAGTCGGTGGTGT-GTG
GTAAACTTTCTACCCGACCCGTCTTGAAACACGGACCAAGGAGTTTAACA
TGTGCGCGAGTCATTGGGCAATACGTAACCTAAAGGCGAAGTGAAAGTGA
AGGTTTG--CATTTGCAAGCTGTGGTGAGATCCTGTCGTTTCCTGTGT--
-----CACCGGGCATTCGAGCGGCAGG-CGCATCACC-GGTCCGTCCAAT
AATGTGGTTGATT---TCAGTGATTTTACATCATTGGGG--CGGAACATG
AGC-GCACACGTT-GAGACCCGAAAGATGGTGAACTATGCTTGCGCAGGT
TGAAGCCAGGGGAAACCCTGGTGGAGGACCGCAGCGATTCTGACGTGCAA
ATCGATCGTCAAACGTGAGTATAGGGGCGAAAGACTAATCGAACCATCTA
GTAGCTGGTTCCCTCC
>KX186730_A_T._elegans
TTAAGCATATCACTAAGCGG-AGGAAGAGAAACTAACAAGG-ATTCCCTT
AGTAACTGCGAGTGAAGAGGGAAAAGCCCAGCACCGAAGGTAGTATTCAT
TTGAGTACCTACCAATGTGGTGTTAAGGTCGACTTGTGTAAGTGTGGCTC
CATCTCAAGTCCAGCAATGAGTACGGTTTTTTGGACTTGGCCCAAAGTGG
GTGAAAGGCCCGTGGAGGTGGAG-ATCAGAAATGTCCGCGCTTATCGAGT
TTGACCATGGAGTCGGGTTGTTTGTGAATGCAGCCCAAAGTGGGTGGTAA
ACTCCATCCAAGGCTAAATACGTACACGAGTCCGATAGCGAACAAGTACC
GTGAGGGAAAGTTGAAAAGTACTTTGAAGAGAGAGTAAACAGTGCGTGAA
GCCGCATAGAGGTTAAACGGGTAGAGTTAAGCTGCGTGAGTCATGGATTC
AGCTGGTGAATTTGGCTTGTGCTTGGACATAATGCA--ATCATCTGAGTC
TGCTTAGCTGCAGGTCCCTCT--------GGGATTCGCGAGGCACTTTTT
AAGTGTTGCGTGCTCA-GTTGACATTACAGCTATTTGCCGGTGCACTTCC
ATGACTTCTTGACCACGATCGGTGTTGTTGGACTGCTCCTGTTGTCAAAC
TGT--GGATGTAGGCCTC-AACCTATGTCCT--CGGTGTGATAGTACCTC
CACGAATG---------------------------TGGGCT-GCAGTTGT
--CAGCGGGCAGCAGTT--------CGATGGACCGT-GACGGCGGCCT--
AGGCATGCTTTCATGCTCTC-TGCTA--GACAATAGTGTGTATGGCTATC
-ATGTGCTTGTGTAAGCAAGCCTGATGGCTACATATTGTTATCTGGTAGT
G-TGGTGTGTGAGAAGCCGCTCAAATGGGCC-AAAGTCGGTGGTGT-GTG
GTAAACTTTCTACCCGACCCGTCTTGAAACACGGACCAAGGAGTTTAACA
TGTGCGCGAGTCATTGGGCAATACGTAACCTAAAGGCGAAGTGAAAGTGA
AGGTTTG--CATTTGCAAGCTGTGGTGAGATCCTGTCGTTTCCTGTGT--
-----CACCGGGCATTCGAGCGGCAGG-CGCATCACC-GGTCCGTCCAAT
AATGTGGTTGATT---TCAGTGATTTTACATCATTGGGG--CGGAACATG
AGC-GCACACGTT-GAGACCCGAAAGATGGTGAACTATGCTTGCGCAGGT
TGAAGCCAGGGGAAACCCTGGTGGAGGACCGCAGCGATTCTGACGTGCAA
ATCGATCGTCAAACGTGAGTATAGGGGCGAAAGACTAATCGAACCATCTA
GTAGCTGGTTCCCTCC
>OR129453_A_T._lacerta
TTAAGCATATCACTAAGCGG-AGGAAGAGAAACTAACAAGG-ATTCCCTT
AGTAACTGCGAGTGAAGAGGGAAAAGCCCAGCACCGAAGGTAGTATTCAT
TTGAGTACCTACCAATGTGGTGTTAAGGTCGACTTGTGTAAGTGTGGCTC
CATCTCAAGTCCAGCAATGAGTACGGTTTTTTGGACTTGGCCCAAAGTGG
GTGAAAGGCCCGTGGAGGTGGAG-ATCAGAAATGTCCGCGCTTATCGAGT
TTGACCATGGAGTCGGGTTGTTTGTGAATGCAGCCCAAAGTGGGTGGTAA
ACTCCATCCAAGGCTAAATACGTACACGAGTCCGATAGCGAACAAGTACC
GTGAGGGAAAGTTGAAAAGTACTTTGAAGAGAGAGTAAACAGTGCGTGAA
GCCGCATAGAGGTTAAACGGGTAGAGTTAAGCTGCGTGAGTCATGGATTC
AGCTGGTGAATTTGGCTTGTGCTTGGACATAATGCA--AACATCTGAGTC
TGCTTAGCTGCAGGTCCCTCT--------GGGATTCGCGAGGCACTTTTT
AAGTGTTGCGTGCTCA-GTTGATATTACAGCAATTTKCCGGTGCACTTCC
ATGACTTCTTGACCACGATCGGTGTTGTTGGACTGCTCCTGTTGTCAAAC
TGT--GGATGTAGGCCTC-AACCTATGTCCT--CGGTGTGATAGTACCTC
CACGAATG---------------------------TGGGCC-GCAGTTGT
--CAGCGGGCAGCAGTT--------CGATGGACCGT-GACGGCGGCCT--
AGGCATGCTTTCATGCTCTC-TGCTA--GACAATAGTGTGTATGGCTATC
-ATGTGCTTGTGTAAGCAAGCCTGATGGCTACATATTGTTATCTGGTAGA
G-TGGTGTGTGAGAAGCCACTCAAATGGGCC-AAAGTCGGTGGTGT-GTG
GTAAACTTTCTACCCGACCCGTCTTGAAACACGGACCAAGGAGTTTAACA
TGTGCGCGAGTCATTGGGCTATACGTAACCTAAAGGCGAAGTGAAAGTGA
AGGTTTG--CATTTGCAAGCTGTGGTGAGATCCTGTCGTTTCCTGTGT--
-----CACCGGGCATTCGAGCGGCAGG-CGCATCACC-GGTCCGTCCAAT
AATGTGGTTGATT--TTCAGTGATTTTACATCATTGGGG--CGGAACATG
AGC-GCACACGTT-GAGACCCGAAAGATGGTGAACTATGCTTGCGCAGGT
TGAAGCCAGGGGAAACCCTGGTGGAGGACCGCAGCGATTCTGACGTGCAA
ATCGATCGTCAAACGTGAGTATAGGGGCGAAAGACTAATCGAACCATCTA
GTAGCTGGTTCCCTCC
>OR129454_A_T._titanis
TTAAGCATATCACTAAGCGG-AGGAAGAGAAACTAACAAGG-ATTCCCTT
AGTAACTGCGAGTGAAGAGGGAAAAGCCCAGCACCGAAGGTAGTATTCAT
TTGAGTACCTACCAATGTGGTGTTAAGGTCGACTTGTATAAGTGTGGCTC
CATCTCAAGTCCAGCAATGAGTACGGTTTTTTGGACTTGGCCCAAAGTGG
GTGAAAGGCCCGTGGAGGTGGAG-ATCAGAAATGTCCGCGCTTATCGAGT
TTGACCATGGAGTCGGGTTGTTTGTGAATGCAGCCCAAAGTGGGTGGTAA
ACTCCATCCAAGGCTAAATACGTACACGAGTCCGATAGCGAACAAGTACC
GTGAGGGAAAGTTGAAAAGTACTTTGAAGAGAGAGTAAACAGTGCGTGAA
GCCGCATAGAGGTTAAACGGGTAGAGTTAAGCTGCGTGAGTCATGGATTC
AGCCGGTGAATTTGGCTTGTGCTTGGACATAATGCA--ATCATCTGAGTC
TGCTTAGCTGCAGGTCCCTCT--------GGGATTCGCGAGGCACTTTTT
AAGTGTTGCGTGCTCA-GCTGACATTACAGCTATTTGCCGGTGCACTTCC
ATGACTTCCAGACCACGATCGGTGTTGTTGGACTGCTCCTGTTGTCAAAC
TGT--GGATGTAGGCCTC-AACCTATGTCCT--CGGTGTGATAGTACCTC
CACGAATG---------------------------TGGGCC-GCAGTTGT
--CAGCGGGCAGCAGTT--------CGATGGACCGT-GACGGCGGCCT--
AGGCATGCTTTCATGCTCTC-TGCTA--GAAAATAGTGTGTATGGCTATC
-ATGTGCTTGTGTAAGCAAGCCTGATGGCTACATATTGTTATCTGGTAGT
G-TGGTGTGTGAGAAGCCGCTTAAATGGGCC-AAAGTCGGTGGTGT-GTG
GTAAACTTTCTACCCGACCCGTCTTGAAACACGGACCAAGGAGTTTAACA
TGTGCGCGAGTCATTGGGCTATACGTAACCTAGAGGCGAAGTGAAAGTGA
AGGTTTG--CATTTGCAAGCTGTGGTGAGATCCTGTCGTTTCCTGTGT--
-----CGCCGGGCATTCGAGCGGCAGG-CGCATCACC-GGTCCGTCCAAT
AATGTGGTTGATT--TTCAGTGATTTTGCGTCATTGGGG--CGGAACATG
AGC-GCACACGTT-GAGACCCGAAAGATGGTGAACTATGCTTGCGCAGGT
TGAAGCCAGGGGAAACCCTGGTGGAGGACCGCAGCGATTCTGACGTGCAA
ATCGATCGTCAAACGTGAGTATAGGGGCGAAAGACTAATCGAACCATCTA
GTAGCTGGTTCCCT--
>OR129471_C3_T._borboleta
TTAAGCATATCACTAAGCGG-AGGAAAAGAAACTAACAAGG-ATTCCCCT
AGTAACTGCGAGTGAAGAGGGAAAAGCCCAGCACCGAAGGTAGTATCTGT
TTGGGTACCTACCAATGTGGTGTTTTGGTCAGCTCGTATGAGTGCGGCTC
CATCTCAAGTCCAGCAATGAGTACGGTTTTTTGGACTTGGCCCAGAGCGG
GTGAAAGGCCCGTTGAGGTGGAG-ATCAGGTATGTCCGCGCTTGTCGTGT
TTGACCATGGAGTCGGGTTGTTTGTGAATGCAGCCCTAAGTGGGTGGTAA
ACTCCATCCAAGGCTAAATACTTGCACGAGTCCGATAGCGAACAAGTACC
GTGAGGGAAAGTTGAAAAGTACTTTGAAGAGAGAGTAAACAGTGCGTGAA
GCCGCATAGAGGTTAAACGGGTAGAGTTAAGCTGCGTGGATCATGGATTC
AGCTGGTGAACTTGACTTGTGCTTGGGCACATTGTATCGTCTTCTGAGTC
TGCTTAACTGCAGGTTCCCCT--------GGGATATGTGAGTCACTAACT
AG-TGATGCATACTTG-GTTGATGAGATGTCGGTTCGTTGGTGCACTTCC
ATGGTTCCTTGACCACGATCGGTGTCGTTGAATTGCCCTCGTTGTCAAAC
TGT--GGATGTAGGCTTC-CACCTATGTCCT--CGGTGTGACAGCACCCC
TGCGAATG---------------------------CAGGTC-GCAGTTGT
--CAGCGGGAAGTAATT--------CAGTGGACCGG-GACAGCGGCCT--
TGGT-TGCCCTTGCATGCTC-TGCTA--GATGATGTTGGGTATGGTTATT
TGTGTGCCTGTGCAAACAGGCCCTGTGACTACACAATGTTATCTAGTTTG
G-TATTGTTTGGGAATCCTTA-TTATGGGCC-AAAGTCAGTGGTGT-GTG
GTAAACTTTCTACCCGACCCGTCTTGAAACACGGACCAAGGAGTTTAACA
TGTGCGCGAGTCATTGGGCCATCCGTAACCCAAAGGCGAAGTGAAAGTGA
AGGTTTG--CTTCTGCAGACTGTGGTGAGATCCTGTCGTCTCCTGTGC--
-----CACCAAGCATTCGAACGGCAGG-CGCATCACC-GGTCCGTCCAAT
AATGTGGTTGAGG---TCTATGGTTTCACATCATTGGGG--CGGAACATG
AGC-GCACACGTT-GAGACCCGAAAGATGGTGAACTATGCTTGCGCAGGT
TGAAGCCAGGGGAAACCCTGGTGGAGGACCGCAGCGATTCTGACGTGCAA
ATCGATCGTCAAACGTGAGTATAGGGGCGAAAGACTAATCGAACCATCTA
GTAGCTGGTTCCCTCC
>OR129478_C3_T._sp._G
TTAAGCATATCACTAAGCGG-AGGAAAAGAAACTAACAAGG-ATTCCCCT
AGTAACTGCGAGTGAAGAGGGAAAAGCCCAGCACCGAAGGTAGTATCCGT
TTGGGTACCTACCAATGTGGTGTTTTGGTCAGCTCGTATGAGTGCGGCTC
CATCTCAAGTCCAGCAATGAGTACGGTTTTTTGGACTTGGCCCAGAGCGG
GTGAAAGGCCCGTTGAGGTGGAG-ATCAGGTATGTCCGCGCTTGTCGTGT
TTGACCATGGAGTCGGGTTGTTTGTGAATGCAGCCCTAAGTGGGTGGTAA
ACTCCATCCAAGGCTAAATACTTGCACGAGTCCGATAGCGAACAAGTACC
GTGAGGGAAAGTTGAAAAGTACTTTGAAGAGAGAGTAAACAGTGCGTGAA
GCCGCATAGAGGTTAAACGGGTAGAGTTAAGCTGCGTGGATCATGGATTC
AGCTGGTGAACTTGACTTGTGCTTGGGCACATTGTATCGTCTTCTGAGTC
TGCTTGACTGCAGGTTCCCCT--------GGGATATGTGATGCACTAACT
AG-TGATGCATACTTG-GTTGATGAGATGTCGGTTCGTTGGTGCACTTCC
ATGGTTCCTTGACCACGATCGGTGTCGTTGAATTGCCCTCGTTGTCAAAC
TGT--GGATGTAGGCCTC-CACCTATGTCCT--CGGTGTGACAGCACCCC
TGCGAATG---------------------------CAGGTC-ACAGTTGT
--CAGCGGGAAGTAATT--------CAGTGGACCGG-GACAGCGGCCT--
TGGT-TGCCCTTGCATGCTC-TGCTA--GATGATGTTGGGTATGGTTATT
TGTGTGCCTGTGCAAACAGGCCCTGTGACTACACAATGTTATCTAGTTGG
G-TATTGTTTGGGTATCCTTA-TTATGGGCC-AAAGTCAGTGGTGT-GTG
GTAAACTTTCTACCCGACCCGTCTTGAAACACGGACCAAGGAGTTTAACA
TGTGCGCGAGTCATTGGGCCATCCGTAACCCAAAGGCGAAGTGAAAGTGA
AGGTTTG--CTTCGGCAGACTGTGGTGAGATCTTGTCGTCTCCTGTGC--
-----CACCAAGCATTCGAACGGCAGG-CGCATCACC-GGTCCGTCCAAT
AATGTGGTTGAGG---TCTATGGTTTCACATCATTGGGG--CGGAACATG
AGC-GCACACGTT-GAGACCCGAAAGATGGTGAACTATGCTTGCGCAGGT
TGAAGCCAGGGGAAACCCTGGTGGAGGACCGCAGCGATTCTGACGTGCAA
ATCGATCGTCAAACGTGAGTATAGGGGCGAAAGACTAATCGAACCATCTA
GTAGCTGGTTCCCTCC
>OR129472_C3_T._chrysallis
TTAAGCATATCACTAAGCGG-AGGAAAAGAAACTAACAAGG-ATTCCCCT
AGTAACTGCGAGTGAAGAGGGAAAAGCCCAGCACCGAAGGTAGTATCCGT
TTGGGTACCTACCAATGTGGTGTTTTGGTCAGCTCGTATGAGTGCGGCTC
CATCTCAAGTCCAGCAATGAGTACGGTTTTTTGGACTTGGCCCAGAGCGG
GTGAAAGGCCCGTTGAGGTGGAG-ATCAGGTATGTCCGCGCTTGTCGTGT
TTGACCATGGAGTCGGGTTGTTTGTGAATGCAGCCCTAAGTGGGTGGTAA
ACTCCATCCAAGGCTAAATACTTGCACGAGTCCGATAGCGAACAAGTACC
GTGAGGGAAAGTTGAAAAGTACTTTGAAGAGAGAGTAAACAGTGCGTGAA
GCCGCATAGAGGTTAAACGGGTAGAGTTAAGCTGCGTGGATCATGGATTC
AGCTGGTGAACTTGACTTGTGCTTGGGCACATTGTATCGTCTTCTGAGTC
TGCTTAACTGCAGGTTCCCCT--------GGGATATGTGATGCACTAGCT
AG-TGATGCATACTTG-GTTGATGAGATGTCGGTTCGTTGGTGCACTTCC
ATGGTTCCTTGACCACGATCGGTGTCGTTGAATTGCCCTCGTTGTCAAAC
TGT--GGATGTAGGCTTC-CACCTATGTCCT--CGGTGTGACAGCACCCC
TGCGAATG---------------------------CAGGTC-GCAGTTGT
--CAGCGGGAAGTAATT--------CAGTGGACCGG-GACAGCGGCCT--
TGGT-TGCCCTTGCATGCTC-TGCTA--GATGACGTTGGGTATGGTTATT
TGTGTGCCTGTGCAAACAGGCCCTGTGACTACACAATGTTATCTAGTTTG
GGTATTGTTTGGGAATCCTTA-TTATGGGCC-AAAGTCAGTGGTGT-GTG
GTAAACTTTCTACCCGACCCGTCTTGAAACACGGACCAAGGAGTTTAACA
TGTGCGCGAGTCATTGGGCCATCCGTAACCCAAAGGCGAAGTGAAAGTGA
AGGTTTG--CTTTTGCAGACTGTGGTGAGATCCTGTCGTCTCCTGTGC--
-----CACCAAGCATTCGAACGGCAGG-CGCATCACC-GGTCCGTCCAAT
AATGTGGTTGAGA---TCTATGGTTTCACATCATTGGGG--CGGAACATG
AGC-GCACACGTT-GAGACCCGAAAGATGGTGAACTATGCTTGCGCAGGT
TGAAGCCAGGGGAAACCCTGGTGGAGGACCGCAGCGATTCTGACGTGCAA
ATCGATCGTCAAACGTGAGTATAGGGGCGAAAGACTAATCGAACCATCTA
GTAGCTGGTTCCCTCC
>OR129473_C3_T._enceladi
TTAAGCATATCACTAAGCGG-AGGAAAAGAAACTAACAAGG-ATTCCCCT
AGTAACTGCGAGTGAAGAGGGAAAAGCCCAGCACCGAAGGTAGTATCCGT
TTGGGTACCTACCAATGTGGTGTTTTGGTCAGCTCGTATGAGTGCGGCTC
CATCTCAAGTCCAGCAATGAGTACGGTTTTTTGGACTTGGCCCAGAGCGG
GTGAAAGGCCCGTTGAGGTGGAG-ATCAGGTATGTCCGCGCTTGTCGTGT
TTGACCATGGAGTCGGGTTGTTTGTGAATGCAGCCCTAAGTGGGTGGTAA
ACTCCATCCAAGGCTAAATACTTGCACGAGTCCGATAGCGAACAAGTACC
GTGAGGGAAAGTTGAAAAGTACTTTGAAGAGAGAGTAAACAGTGCGTGAA
GCCGCATAGAGGTTAAACGGGTAGAGTTAAGCTGCGTGGATCATGGATTC
AGCTGGTGAACTTGACTTGTGCTTGGGCACATTGTATCGTCTTCTGAGTC
TGCTTAACTGCAGGTTCCCCT--------GGGATATGTGATGCACTAACT
AG-TGATGCATACTTG-GTTGATGAGATGTCGGTTCGTTGGTGCACTTCC
ATGGTTCCTTGACCACGATCGGTGTCGTTGAATTGCCCTCGTTGTCAAAC
TGT--GGATGTAGGCCTC-CACCTATGTCCT--CGGTGTGACAGCACCCC
TGCGAATG---------------------------CAGGTC-GCAGTTGT
--CAGCGGGAAGTAATT--------CAGTGGACCGG-GACAGCGGCCT--
TGGT-TGCCCTTGCATGCTC-TGCTA--GATGATGTTGGGTATGGTTATT
TGTGTGCCTGTGCAAACAGGCCCTGTGACTACACAATGTTATCTAGTTGG
G-TATTGTTTGGGAATCCTTA-TTATGGGCC-AAAGTCAGTGGTGT-GTG
GTAAACTTTCTACCCGACCCGTCTTGAAACACGGACCAAGGAGTTTAACA
TGTGCGCGAGTCATTGGGCCATCCGTAACCCAAAGGCGAAGTGAAAGTGA
AGGTTTG--CTTTTGCAGACTGTGGTGAGATCCTGTCGTCTCCTGTGC--
-----CACCAAGCATTCGAACGGCAGG-CGCATCACC-GGTCCGTCCAAT
AATGTGGTTGAGA---TCTATGGTTTCACATCATTGGGG--CGGAACATG
AGC-GCACACGTT-GAGACCCGAAAGATGGTGAACTATGCTTGCGCAGGT
TGAAGCCAGGGGAAACCCTGGTGGAGGACCGCAGCGATTCTGACGTGCAA
ATCGATCGTCAAACGTGAGTATAGGGGCGAAAGACTAATCGAACCATCTA
GTAGCTGGTTCCCTCC
>OR129474_C3_T._enceladi
TTAAGCATATCACTAAGCGG-AGGAAAAGAAACTAACAAGG-ATTCCCCT
AGTAACTGCGAGTGAAGAGGGAAAAGCCCAGCACCGAAGGTAGTATCCGT
TTGGGTACCTACCAATGTGGTGTTTTGGTCAGCTCGTATGAGTGCGGCTC
CATCTCAAGTCCAGCAATGAGTACGGTTTTTTGGACTTGGCCCAGAGCGG
GTGAAAGGCCCGTTGAGGTGGAG-ATCAGGTATGTCCGCGCTTGTCGTGT
TTGACCATGGAGTCGGGTTGTTTGTGAATGCAGCCCTAAGTGGGTGGTAA
ACTCCATCCAAGGCTAAATACTTGCACGAGTCCGATAGCGAACAAGTACC
GTGAGGGAAAGTTGAAAAGTACTTTGAAGAGAGAGTAAACAGTGCGTGAA
GCCGCATAGAGGTTAAACGGGTAGAGTTAAGCTGCGTGGATCATGGATTC
AGCTGGTGAACTTGACTTGTGCTTGGGCACATTGTATCGTCTTCTGAGTC
TGCTTRACTGCAGGTTCCCCT--------GGGATATGTGATGCACTAACT
AG-TGATGCATACTTG-GTTGATGAGATGTCGGTTCGTTGGTGCACTTCC
ATGGTTCCTTGACCACGATCGGTGTCGTTGAATTGCCCTCGTTGTCAAAC
TGT--GGATGTAGGCCTC-CACCTATGTCCT--CGGTGTGACAGCACCCC
TGCGAATG---------------------------CAGGTC-GCAGTTGT
--CAGCGGGAAGTAATT--------CAGTGGACCGG-GACAGCGGCCT--
TGGT-TKCCCTTGCATGCTC-TGCTA--GATGATGTTGGGTATGGTTATT
TGTGTGCCTGTGCAAACAGGCCCTGTGACTACACAATGTTATCTAGTTGG
G-TATTGTTTGGGAATCCTTA-TTATGGGCC-AAAGTCAGTGGTGT-GTG
GTAAACTTTCTACCCGACCCGTCTTGAAACACGGACCAAGGAGTTTAACA
TGTGCGCGAGTCATTGGGCCATCCGTAACCCAAAGGCGAAGTGAAAGTGA
AGGTTTG--CTTTTGCAGACTGTGGTGAGATCCTGTCGTCTCCTGTGC--
-----CACCAAGCATTCGAACGGCAGG-CGCATCACC-GGTCCGTCCAAT
AATGTGGTTGAGA---TCTATGGTTTCACATCATTGGGG--CGGAACATG
AGC-GCACACGTT-GAGACCCGAAAGATGGTGAACTATGCTTGCGCAGGT
TGAAGCCAGGGGAAACCCTGGTGGAGGACCGCAGCGATTCTGACGTGCAA
ATCGATCGTCAAACGTGAGTATAGGGGCGAAAGACTAATCGAACCATCTA
GTAGCTGGTTCCCTCC
>OR129479_C3_T._sp._H
TTAAGCATATCACTAAGCGG-AGGAAAAGAAACTAACAAGG-ATTCCCCT
AGTAACTGCGAGTGAAGAGGGAAAAGCCCAGCACCGAAGGTAGTATCCGT
TTGGGTACCTACCAATGTGGTGTTTTGGTCAGCTCGTATGAGTGCGGCTC
CATCTCAAGTCCAGCAATGAGTACGGTTTTTTGGACTTGGCCCAGAGCGG
GTGAAAGGCCCGTTGAGGTGGAG-ATCAGGTATGACCGCGCTTGTCGTGT
TTGACCATGGAGTCGGGTTGTTTGTGAATGCAGCCCTAAGTGGGTGGTAA
ACTCCATCCAAGGCTAAATACTTGCACGAGTCCGATAGCGAACAAGTACC
GTGAGGGAAAGTTGAAAAGTACTTTGAAGAGAGAGTAAACAGTGCGTGAA
GCCGCATAGAGGTTAAACGGGTAGAGTTAAGCTGCGTGGGTCATGGATTC
AGCTGGTGAACTTGACTTGTGCTTGGGCACATTGTATCGTCTTCTGAGTC
TGCTTAAATGCAGGTTCCCCT--------GGGATATGTGAGGCACTTACT
AG-TGATGCATACTTG-GTTGATGAGATGTCGGTTCGTTGGTGCACTTCC
ATGGTTCCTTGACCACGATCGGTGTCGTTGAATTGCCCTCGTTGTCAAAC
TGT--GGATGTAGGCCTC-CACCTATGTCCT--CGGTGTGACAGCACCCC
TGCGAATG---------------------------CAGGTC-GCAGTTGT
--CAGCGGGAAGTAATT--------CAGTGGACCGG-GACAGCGGCCT--
TGGT-TGCCCTTGCATGCTC-TGCTA--GATGATGTTGGGTATGGTTATT
TGTGTGCCTGTGCAAACAGGCCCTGTGACTACACAATGTTATCTAGTTGG
G-TTTTGTTTGGGAAACCTTA-TTATGGGCC-AAAGTCAGTGGTGT-GTG
GTAAACTTTCTACCCGACCCGTCTTGAAACACGGACCAAGGAGTTTAACA
TGTGCGCGAGTCATTGGGCCATCCTTAACCCAAAGGCGAAGTGAAAGTGA
AGGTTTG--CTTTTGCAGACTGTGGTGAGATCCTGTCGTCTCCTGTGC--
-----CACCAAGCATTCGAACGGCAGG-CGCATCACC-GGTCCGTCCAAT
AATGTGGTTGAGA---TCTATGGTTTCACATCATTGGGG--CGGAACATG
AGC-GCACACGTT-GAGACCCGAAAGATGGTGAACTATGCTTGCGCAGGT
TGAAGCCAGGGGAAACCCTGGTGGAGGACCGCAGCGATTCTGACGTGCAA
ATCGATCGTCAAACGTGAGTATAGGGGCGAAAGACTAATCGAACCATCTA
GTAGCTGGTTCCCTCC
>KX186740_C3_T._polynesiae
TTAAGCATATCACTAAGCGG-AGGAAGAGAAACTAACAAGG-ATTCCCCT
AGTAACTGCGAGTGAAGAGGGAAAAGCCCAGCACCGAAGGTAGTATCCGT
TTGGGTACCTACCAATGTGGTGTTTTGGTCAGCTCGTATGAGTGCGGCTC
CATCTCAAGTCCAGCAATGAGTACGGTTTTTTGGACTTGGCCCAGAGCGG
GTGAAAGGCCCGTTGAGGTGGAG-ATCAGGTATGACCGCGCTTGTCGTGT
TTGACCATGGAGTCGGGTTGTTTGTGAATGCAGCCCTAAGTGGGTGGTAA
ACTCCATCCAAGGCTAAATACTTGCACGAGTCCGATAGCGAACAAGTACC
GTGAGGGAAAGTTGAAAAGTACTTTGAAGAGAGAGTAAACAGTGCGTGAA
GCCGCATAGAGGTTAAACGGGTAGAGTTAAGCTGCGTGGATCATGGATTC
AGCTGGTGAACTTGACTTGTGCTTGGGCACATTGTATCGTCTTCTGAGTC
TGCTTAACTGCAGGTTCCCCT--------GGGATATGTGATGCACTTACT
AG-TGATGCATACTTG-GTTGATGAGATGTCGGTTCGTTGGTGCACTTCC
ATGGTTCCTTGACCACGATCGGTGTCGTTGAATTGCCCTCGTTGTCAAAC
TGT--GGACGTAGGCCTC-CGCTTGTGTCCT--CGGTGTGACAGCACCCC
TGCGAATG---------------------------CAGGTC-GCAGTTGT
--CAGCGGGAAGTAATT--------CAGTGGACCGG-GACAGCGGCCT--
TGGT-TGCCCTTGCATGCTC-TGCTA--GATGATGTTGGGTATGGTTATT
TGTGTGCCTGTGCAAACAGGCCCTGTGACTACACAGTGTTATCTAGTAGG
G-TATTGTTTGGGAAACCTTA-CTATGGGCC-AAAGTCAGTGGTGT-GTG
GTAAACTTTCTACCCGACCCGTCTTGAAACACGGACCAAGGAGTTTAACA
TGTGCGCGAGTCATTGGGCCATCCGTAACCCAAAGGCGAAGTGAAAGTGA
AGGTTTG--CTTTTGCAGACTGTGGTGAGATCCTGTCGTCTCCTGTGC--
-----CACCAAGCATTCGAACGGCAGG-CGCATCACC-GGTCCGTCCAAT
AATGTGGTTGAAG---TCTATGGTTTCACATCATTGGGG--CGGAACATG
AGC-GCACACGTT-GAGACCCGAAAGATGGTGAACTATGCTTGCGCAGGT
TGAAGCCAGGGGAAACCCTGGTGGAGGACCGCAGCGATTCTGACGTGCAA
ATCGATCGTCAAACGTGAGTATAGGGGCGAAAGACTAATCGAACCATCTA
GTAGCTGGTTCCCTCC
>OR129470_C3_T._sp._C
TTAAGCATATCACTAAGCGG-AGGAAAAGAAACTAACAAGG-ATTCCCCT
AGTAACTGCGAGTGAAGAGGGAAAAGCCCAGCACCGAAGGTAGTATCCGT
TTGGGTACCTACCAATGTGGTGTTTTGGTCAGCTCGAATGAGTGCGGCTC
CATCTCAAGTCCAGCAATGAGTACGGTTTTTTGGACTTAGCCCAGAGCGG
GTGAAAGGCCCGTTGAGGTGGAG-ATCAGGTATGACCGCGCTTATCGTGT
TTGACCATGGAGTCGGGTTGTTTGTGAATGCAGCCCTAAGTGGGTGGTAA
ACTCCATCCAAGGCTAAATACTTGCACGAGTCCGATAGCGAACAAGTACC
GTGAGGGAAAGTTGAAAAGTACTTTGAAGAGAGAGTAAACAGTGCGTGAA
GCCGCATAGAGGTTAAACGGGTAGAGTTAAGCTGCGTGGGTCATGGATTC
AGCTGGTGAACTTGACTTGTGCTTGGGCACATTGTATCGTCTTCTGAGTC
TGCTTGACTGCAGGTTCCCCT--------GGGATATGTGATGCACTTACT
AG-TGATGCATACTTA-GTTGATGAGATGTCGGTTCGTTGGTGCACTTCC
ATGGTTCCTTGACCACGATCGGTGTCATTGAATTGCCCTCGTTGTCAAAC
TGT--GGATGTAGGCCTC-CACCTATGTCCT--CGGTGTGACAGCACCCC
TGCGAATG---------------------------CAGGTC-GCAGTTGT
--CAGCGGGAAGTAATT--------CAGTGGACCGG-GACAGCGGCCT--
TGGT-TGCCCTTGCATGCTC-TGCTA--GATGATGTTGGGTATGGTTATT
TGTGTGCCTGTGCAAACAGGCCCTGTGACTACACAATGTTATCTAGTAGG
G-TATTGTTTGGGGAACCTTA-TTATGGGCC-AAAGTCAGTGGTGT-GTG
GTAAACTTTCTACCCGACCCGTCTTGAAACACGGACCAAGGAGTTTAACA
TGTGCGCGAGTCATTGGGCCATCCGTAACCCAAAGGCGAAGTGAAAGTGA
AGGTTTG--CTTTTGCAGACTGTGGTGAGATCCTGTCGTCTCCTGTGC--
-----CACCAAGCATTCGAACGGCAGG-CGCATCACC-GGTCCGTCCAAT
AATGTGGTTGAGA---TCTATGGTTTCACATCATTGGGG--CGGAACATG
AGC-GCACACGTT-GAGACCCGAAAGATGGTGAACTATGCTTGCGCAGGT
TGAAGCCAGGGGAAACCCTGGTGGAGGACCGCAGCGATTCTGACGTGCAA
ATCGATCGTCAAACGTGAGTATAGGGGCGAAAGACTAATCGAACCATCTA
GTAGCTGGTTCCCTCC
>OR129480_C3_T._sp._I
TTAAGCATATCACTAAGCGG-AGGAAAAGAAACTAACAAGG-ATTCCCCT
AGTAACTGCGAGTGAAGAGGGAAAAGCCCAGCACCGAAGGTAGTATCCGT
TTGGGTACCTACCAATGTGGTGTTTTGGTCAGCTCGTATGAGTGCGGCTC
CATCTCAAGTCCAGCAATGAGTACGGTTTTTTGGACTTGGCCCAGAGCGG
GTGAAAGGCCCGTTGAGGTGGAG-ATCAGGTATGACCGCGCTTGTCGTGT
TTGACCATGGAGTCGGGTTGTTTGTGAATGCAGCCCTAAGTGGGTGGTAA
ACTCCATCCAAGGCTAAATACTTGCACGAGTCCGATAGCGAACAAGTACC
GTGAGGGAAAGTTGAAAAGTACTTTGAAGAGAGAGTAAACAGTGCGTGAA
GCCGCATAGAGGTTAAACGGGTAGAGTTAAGCTGCGTGGGTCATGGATTC
AGCTGGTGAACTTGACTTGTGCTTGGGCACATTGTATCGTCTTCTGAGTC
TGCTTAACTGCAGGTTCCCCT--------GGGATATGTGAAGCACTTACT
AG-TGATGCATACTTG-GTTGATGAGATGTCGGTTCGTTGGTGCACTTCC
ATGGTTCCTTGACCACGATCGGTGTCGTTGAATTGCCCTCGTTGTCAAAC
TGT--GGATGTAGGCCTC-CACCTATGTCCT--CGGTGTGACAGCACCCC
TGCGAATG---------------------------CAGGTC-GCAGTTGT
--CAGCGGGAAGTAATT--------CAGTGGACCGG-GACAGCGGCCT--
TGGT-TGCCCTTGCATGCTC-TGCTA--GATGATGTTGGGTATGGTTATT
TGTGTGCCTGTGCAAACAGGCCCTGTGACTACACAATGTTATCTAGTAGT
G-TATTGTTTGGGAAACCTTA-TTATGGGCC-AAAGTCAGTGGTGT-GTG
GTAAACTTTCTACCCGACCCGTCTTGAAACACGGACCAAGGAGTTTAACA
TGTGCGCGAGTCATTGGGCCATCCGTAACCCAAAGGCGAAGTGAAAGTGA
AGGTTTG--CTTATGCAGACTGTGGTGAGATCCTGTCGTCTCCTGTGC--
-----CACCAAGCATTCGAACGGCAGG-CGCATCACC-GGTCCGTCCAAT
AATGTGGTTGAGA---TCTATGGTTTCACATCATTGGGG--CGGAACATG
AGC-GCACACGTT-GAGACCCGAAAGATGGTGAACTATGCTTGCGCAGGT
TGAAGCCAGGGGAAACCCTGGTGGAGGACCGCAGCGATTCTGACGTGCAA
ATCGATCGTCAAACGTGAGTATAGGGGCGAAAGACTAATCGAACCATCTA
GTAGCTGGTTCCCTCC
>KX186738_C3_T._licinum
TTAAGCATATCACTAAGCGG-AGGAAAAGAAACTAACAAGG-ATTCCCCT
AGTAACTGCGAGTGAAGAGGGATTAGCCCAGCACCGAAGGTAGTATCCGT
TTGGGTACCTACCAATGTGGTGTTTTGGTCAGCTCGTATGAGTGCGGCTC
CATCTCAAGTCCAGCAATGAGTACGGTTTTTTGGACTTGGCCCAGAGCGG
GTGAAAGGCCCGTTGAGGTGGAG-ATCAGGTATGACCGCGCTTGTCGTGT
TTGACCATGGAGTCGGGTTGTTTGTGAATGCAGCCCCAAGTGGGTGGTAA
ACTCCATCCAAGGCTAAATACTTGCACGAGTCCGATAGCGAACAAGTACC
GTGAGGGAAAGTTGAAAAGTACTTTGAAGAGAGAGTAAACAGTGCGTGAA
GCCGCATAGAGGTTAAACGGGTGGAGTTAAGCTGCGTGGGTCATGGATTC
AGCTGGTGAACTTGACTTGTGCTTGGGCACATTGTATCGTCTTCTGAGTC
TGCTTAACTGCAGGTTCCCCT--------GGGATATGTGATGCACTTACT
AG-TGATGCATACTTG-GTTGATGAGATGTCGGTTCGTTGGTGCACTTCC
ATGGTTCCTTGACCACGATCGGTGTCGTTGAATTGCCCTCGTTGTCAAAC
TGT--GGATGTAGGCCTC-CACCTATGTCCT--CGGTGTGACAGCACCCC
TGCGAATG---------------------------CAGGTC-GCAGTTGT
--CAGCGGGAAGTAATT--------CAGTGGACCGG-GACAGCGGCCT--
TGGT-TGCCCTTGCATGCTT-TGCTA--GATAATGTTGGGTATGGTTATT
TGTGTGCCTGTGCAAACAGGCCCTGTGACTACACAGTGTTATCTAGTAGG
G-TATTGTTTGGGAAACCTTA-TTATGGGCC-AAAGTCAGTGGTGC-GTG
GTAAACTTTCTACCCGACCCGTCTTGAAACACGGACCAAGGAGTTTAACA
TGTGCGCGAGTCATTGGGCCATCCGTAACCCAAAGGCGAAGTGAAAGTGA
AGGTTTG--CTTTTGCAGACTGTGGTGAGATCCTGTCGTCTCCTGTGC--
-----CACCAAGCATTCGAACGGCAGG-CGCATCACC-GGTCCGTCCAAT
AATGTGGTTGAGA---TCTTTGGTTTCACATCATTGGGG--CGGAACATG
AGC-GCACACGTT-GAGACCCGAAAGATGGTGAACTATGCTTGCGCAGGT
TGAAGCCAGGGGAAACCCTGGTGGAGGACCGCAGCGATTCTGACGTGCAA
ATCGATCGTCAAACGTGAGTATAGGGGCGAAAGACTAATCGAACCATCTA
GTAGCTGGTTCCCTCC
>KX186733_C3_T._hunterae
TTAAGCATATCACTAAGCGG-AGGAAAAGAAACTAACAAGG-ATTCCCTT
AGTAACTGCGAGTGAAGAGGGATTAGCCCAGCACCGAAGGTAGTATCCGT
TTGGGTACCTACCAATGTGGTGTTTTGGTCAGCTCGTATGAGTGCGGCTC
CATCTCAAGTCCAGCAATGAGTACGGTTTTATGGACTTGGCCCAGAGCGG
GTGAAAGGCCCGTTGAGGTGGAG-ATCAGGTATGACCGCGCTTGTCGTGT
TTGACCATGGAGTCGGGTTGTTTGTGAATGCAGCCCTAAGTGGGTGGTAA
ACTCCATCCAAGGCTAAATACTTGCACGAGTCCGATAGCGAACAAGTACC
GTGAGGGAAAGTTGAAAAGTACTTTGAAGAGAGAGTAAACAGTGCGTGAA
GCCGCATAGAGGTTAAACGGGTAGAGTTAAGCTGCGTGGATCATGGATTC
AGCTGGTGAACTTGACTTGTGCTTGGGCACATTGTATCGTCTTCTGAGTC
TGCTTAACTGCAGGTTCCCCT--------GGGATATGTGATGCACTTACT
GGGTGCTGCATACTTG-GTTGATGAGATGTCGGTTCGTTGGTGCACTTCC
ATGGTTCCTTGACCACGATCGGTGTCGTTGAATTGCCCTCGTTGTCAAAC
TGT--GGATGTAGGCCTC-AACCTATGTCCT--CGGTGTGACAGCACCCC
TGCGAATG---------------------------CAGGTC-GCAGTTGT
--CAGCGGGAAGTAATT--------CAGTGGACCGG-GACAGCGGCCT--
TGGT-TGCCCTTGCATGCTT-TGCTA--GATAATGTTGGGTATGGTTATT
TGTGTGCCTGTGCAAACAGGCCCTGTGACTACACAATGTTATCTAGTAGG
G-TATTGTTTGGGAAGCCTTA-TTATGGGCC-AAAGTCAGTGGTGT-GTG
GTAAACTTTCTACCCGACCCGTCTTGAAACACGGACCAAGGAGTTTAACA
TGTGCGCGAGTCATTGGGCCATCCGTAACCCAAAGGCGAAGTGAAAGTGA
AGGTTTG--CTTTTGCAGACTGTGGTGAGATCCTGTCGTCTCCTGTGC--
-----CACCAAGCATTCGAACGGCAGG-CGCATCACC-GGTCCGTCCAAT
AATGTGGTTGAGA---TCTATGGTTTCACATCATTGGGG--CGGAACATG
AGC-GCACACGTT-GAGACCCGAAAGATGGTGAACTATGCTTGCGCAGGT
TGAAGCCAGGGGAAACCCTGGTGGAGGACCGCAGCGATTCTGACGTGCAA
ATCGATCGTCAAACGTGAGTATAGGGGCGAAAGACTAATCGAACCATCTA
GTAGCTGGTTCCCTCC
>OR129477_C3_T._tethyos
TTAAGCATATCACTAAGCGG-AGGAAAAGAAACTAACAAGG-ATTCCCCT
AGTAACTGCGAGTGAAGAGGGATTAGCCCAGCACCGAAGGTAGTATCCGT
TTGGGTACCTACCAATGTGGTGTTTTGGTCAGCTTGTATGAGTGCGGCTC
CATCTCAAGTCCAGCAATGAGTACGGTTTTTTGGACTTGGCCCAGAGCGG
GTGAAAGGCCCGTTGAGGTGGAG-ATCAGATATGACCGCGCTTGTCTTGT
TTGACCATGGAGTCGGGTTGTTTGTGAATGCAGCCCTAAGTGGGTGGTAA
ACTCCATCCAAGGCTAAATACTTGCACGAGTCCGATAGCGAACAAGTACC
GTGAGGGAAAGTTGAAAAGTACTTTGAAGAGAGAGTAAACAGTGCGTGAA
GCCGCATAGAGGTTAAACGGGTAGAGTTAAGCTGCGTGGGTCATGGATTC
AGCTGGTGAACTTGACTTGTGCTTGGGCACATTGTATCGTCTTCTGAGTC
TGCTTAGCTGCAGGTTCCCCT--------GGGATATGCGATGCACTTACT
GGGTGCTGCATGCTTA-GTTGATGAGATGTCGGTTCGTCAGTGCACTTCT
ATGGCTCCTTGACCACGATCGGTGTCGTTGAATTGCCCTCGTTGTCAAAC
TGT--GGATGTAGGCCAT-CACCTATGTCCT--CGGTGTGACAGCACCCC
TGTGAATG---------------------------CAGGTC-GCAGTTGT
--CAGCGGGAAGTAATT--------CAGTGGACCGG-GACGGCGGCCT--
TGGT-TGCCCTTGCATGCTC-TTCTA--GATTTTGTTGGGTATGGTTATT
TGTGTGCCTGTGCAAACAGGCCCTGTAACTACACAATGTTATCTAGTAGA
G-TATTGTTTGGGAAACCTTC-TTATGGGCC-AAAGTCAGTGGTGT-GTG
GTAAACTTTCTACCCGACCCGTCTTGAAACACGGACCAAGGAGTTTAACA
TGTGCGCGAGTCATTGGGCCATCCGTAACCCAAAGGCGAAGTGAAAGTGA
AGGTTTG--CTTTGGCAGACTGTGGTGAGATCCTGTCGTCTCCTGTGC--
-----CACCAAGCATTCGAACGGCAGG-CGCATCACC-GGTCCGTCCAAT
AATGTGGTTGAGA---TCATTGGTTTCACATCATTGGGG--CGGAACATG
AGC-GCACACGTT-GAGACCCGAAAGATGGTGAACTATGCTTGCGCAGGT
TGAAGCCAGGGGAAACCCTGGTGGAGGACCGCAGCGATTCTGACGTGCAA
ATCGATCGTCAAACGTGAGTATAGGGGCGAAAGACTAATCGAACCATCTA
GTAGCTGGTTCCCTCC
>KX186743_C3_T._witenbergi
TTAAGCATATCACTAAGCGG-AGGAAAAGAAACTAACAAGG-ATTCCCCT
AGTAACTGCGAGTGAAGAGGGATTAGCCCAGCACCGAAGGTAGTATCCGT
TTGGGTACCTACCAATGTGGTGTTTTGGTCAGCTTGTATGAGTGCGGCTC
CATCTCAAGTCCAGCAATGAGTACGGTTTTTTGGACTTGGCCCAGAGCGG
GTGAAAGGCCCGTTGAGGTGGAG-ATCAGGTATGACCGCGCTTGTCTTGT
TTGACCATGGAGTCGGGTTGTTTGTGAATGCAGCCCTAAGTGGGTGGTAA
ACTCCATCCAAGGCTAAATACTTGCACGAGTCCGATAGCGAACAAGTACC
GTGAGGGAAAGTTGAAAAGTACTTTGAAGAGAGAGTAAACAGTGCGTGAA
GCCGCATAGAGGTTAAACGGGTAGAGTTAAGCTGCGTGGGTCATGGATTC
AGCTGGTGAACTTGACTTGTGCTTGGGCACATTGTATCGTCTTCTGAGTC
TGCTTAGCTGCGGGTTCCCCT--------GGGATATGCGACGCACTTACT
GGGTGCTGCATGCTTA-GTTGATGAGATGTCGGTTCGTCGGTGCACTTCT
ATGGCTCCTTGACCACGATCGGTGTCGTTGAATTGCCCTCGTTGTCAAAC
TGT--GGATGTAGGCCAT-CACCTATGTCCT--CGGTGTGACAGCACCCC
TGTGAATG---------------------------CAGGTC-GCAGTTGT
--CAGCGGGAAGTAATT--------CAGTGGACCGG-GACAGCGGCCT--
TGGT-TGCCCTTGCATGCTC-TTCTA--GATTATGTTGGGTATGGTTATT
TGTGTGCCTGTGCAAACTGGCCCTGTGACTACACAATGTTGTCTAGTAGA
G-TATTGTTTGGGAAACCTCC-TTATGGGCC-AAAGTCAGTGGTGT-GTG
GTAAACTTTCTACCCGACCCGTCTTGAAACACGGACCAAGGAGTTTAACA
TGTGCGCGAGTCATTGGGCCATCCGTAACCCAAAGGCGAAGTGAAAGTGA
AGGTTTG--CTTTGGCAGACTGTGGTGAGATCCTGTCGTCTCCTGTGC--
-----CACCAAGCATTCGAACGGCAGG-CGCATCACC-GGTCCGTCCAAT
AATGTGGTTGAGA---TCATTGGTTTCACATCATTGGGG--CGGAACATG
AGC-GCACACGTT-GAGACCCGAAAGATGGTGAACTATGCTTGCGCAGGT
TGAAGCCAGGGGAAACCCTGGTGGAGGACCGCAGCGATTCTGACGTGCAA
ATCGATCGTCAAACGTGAGTATAGGGGCGAAAGACTAATCGAACCATCTA
GTAGCTGGTTCCCTCC
>OR129462_C2_T._atkinsoni
TTAAGCATATCACTAAGCGG-AGGAAAAGAAACTAACAAGG-ATTCCCCT
AGTAACTGCGAGTGAAGAGGGAAAAGCCCAGCACCGAAGGTAGTATCCGT
TTGGGTACCTACCAATGTGGTGTTTTGGTCAGCTCGTATGAGTGCGGCTC
CATCTCAAGTCCAGCAATGAGTACGGTTTTTTGGACTTGGCCCAGAGTGG
GTGAAAGGCCCGTTGAGGTGGAG-ATCAGGTATGACCGCGCTTGTCGAGT
TTGACCATGGAGTCGGGTTGTTTGTGAATGCAGCCCTAAGTGGGTGGTAA
ACTCCATCCAAGGCTAAATACTTGCACGAGTCCGATAGCGAACAAGTACC
GTGAGGGAAAGTTGAAAAGTACTTTGAAGAGAGAGTAAACAGTGCGTGAA
GCCGCATAGAGGTTAAACGGGTAGAGTTAAGCTGCGTGGGTCATGGATTC
AGCTGGTGAACCTGACTTGTGCTTGGGCACATTGTATCGTCTTCTGAGTC
TGCTTAGCTGCAGGTTCCCCT--------GGGATATGCGATGCACTTACT
GGGTGCTGCATGCTTA-GTTGATGAGATGTCAGTTCGTCAGTGCACTTCC
ATGGCTCCTTGACCACGATCGGTGTCATTGAGTTGCCCTCGTTGACAAAC
TGT--GGATGTAGGCCAA-AACCTATGTCTT--CGGTGTGACAGCACCCC
TGTGAATG---------------------------CAGGTC-GCAGTTGT
--CAACGGGAAGTAATT--------CAGTGGACCGG-GACAGCGGCCT--
TGGT-TCCCTTTGCATGCTC-TGCTA--GGTGGTTTTGTGTATGGTTATC
-GTGTGCCTGTGCAAACAGGCCCGTTAACTACACATTGTTATCTAGTAGA
G-TCTTGTTTGGGGAACCTTC-TCATGGGCC-AAAGTCAGTGGTGT-GTG
GTAAACTTTCTACCCGACCCGTCTTGAAACACGGACCAAGGAGTTTAACA
TGTGCGCGAGTCATTGGGCCATCCGTAACCCAAAGGCGAAGTGAAAGTGA
AGGTTTG--CTTATGCAGACTGTGGTGAGATCCTGTCGTCTCCTGTGC--
-----CACCAAGCATTCGAACGGCAGG-CGCATCACC-GGTCCGTCCAAT
AATGTGGTTGAAG---TCAATGGTTTCACATCATTGGGG--CGGAACATG
AGC-GCACACGTT-GAGACCCGAAAGATGGTGAACTATGCTTGCGCAGGT
TGAAGCCAGGGGAAACCCTGGTGGAGGACCGCAGCGATTCTGACGTGCAA
ATCGATCGTCAAACGTGAGTATAGGGGCGAAAGACTAATCGAACCATCTA
GTAGCTGGTTCCCTCC
>OR129463_C2_T._atkinsoni
TTAAGCATATCACTAAGCGG-AGGAAAAGAAACTAACAAGG-ATTCCCCT
AGTAACTGCGAGTGAAGAGGGAAAAGCCCAGCACCGAAGGTAGTATCCGT
TTGGGTACCTACCAATGTGGTGTTTTGGTCAGCTCGTATGAGTGCGGCTC
CATCTCAAGTCCAGCAATGAGTACGGTTTTTTGGACTTGGCCCAGAGTGG
GTGAAAGGCCCGTTGAGGTGGAG-ATCAGGTATGACCGCGCTTGTCGAGT
TTGACCATGGAGTCGGGTTGTTTGTGAATGCAGCCCTAAGTGGGTGGTAA
ACTCCATCCAAGGCTAAATACTTGCACGAGTCCGATAGCGAACAAGTACC
GTGAGGGAAAGTTGAAAAGTACTTTGAAGAGAGAGTAAACAGTGCGTGAA
GCCGCATAGAGGTTAAACGGGTAGAGTTAAGCTGCGTGGGTCATGGATTC
AGCTGGTGAACCTGACTTGTGCTTGGGCACATTGTATCGTCTTCTGAGTC
TGCTTAGCTGCAGGTTCCCCT--------GGGATATGCGATGCACTTACT
GGGTGCTGCATGCTTA-GTTGATGAGATGTCAGTTCGTCAGTGCACTTCC
ATGGCTCCTTGACCACGATCGGTGTCATTGAGTTGCCCTCGTTGACAAAC
TGT--GGATGTAGGCCAA-AACCTATGTCTT--CGGTGTGACAGCACCCC
TGTGAATG---------------------------CAGGTC-GCAGTTGT
--CAACGGGAAGTAATT--------CAGTGGACCGG-GACAGCGGCCT--
TGGT-TCCCTTTGCATGCTC-TGCTA--GGTGGTTTTGTGTATGGTTATC
-GTGTGCCTGTGCAAACAGGCCCGTTAACTACACATTGTTATCTAGTAGA
G-TCTTGTTTGGGGAACCTTC-TCATGGGCC-AAAGTCAGTGGTGT-GTG
GTAAACTTTCTACCCGACCCGTCTTGAAACACGGACCAAGGAGTTTAACA
TGTGCGCGAGTCATTGGGCCATCCGTAACCCAAAGGCGAAGTGAAAGTGA
AGGTTTG--CTTATGCAGACTGTGGTGAGATCCTGTCGTCTCCTGTGC--
-----CACCAAGCATTCGAACGGCAGG-CGCATCACC-GGTCCGTCCAAT
AATGTGGTTGAAG---TCAATGGTTTCACATCATTGGGG--CGGAACATG
AGC-GCACACGTT-GAGACCCGAAAGATGGTGAACTATGCTTGCGCAGGT
TGAAGCCAGGGGAAACCCTGGTGGAGGACCGCAGCGATTCTGACGTGCAA
ATCGATCGTCAAACGTGAGTATAGGGGCGAAAGACTAATCGAACCATCTA
GTAGCTGGTTCCCTCC
>OR129468_C2_T._methones
TTAAGCATATCACTAAGCGG-AGGAAAAGAAACTAACAAGG-ATTCCCCT
AGTAACTGCGAGTGAAGAGGGAAAAGCCCAGCACCGAAGGTAGTATCCGT
TTGGGTACCTACCAATGTGGTGTTTTGGTCAGCTCGTATGAGTGCGGCTC
CATCTCAAGTCCAGCAATGAGTACGGTTTTTTGGACTTGGCCCAGAGTGG
GTGAAAGGCCCGTTGAGGTGGAG-ATCAGGTGTGACCGCGCTTATCGAGT
TTGACCATGGAGTCGGGTTGTTTGTGAATGCAGCCCTAAGTGGGTGGTAA
ACTCCATCCAAGGCTAAATACTTGCACGAGTCCGATAGCGAACAAGTACC
GTGAGGGAAAGTTGAAAAGTACTTTGAAGAGAGAGTAAACAGTGCGTGAA
GCCGCATAGAGGTTAAACGGGTAGAGTTAAGCTGCGTGGGTCATGGATTC
AGCTGGTGAACCTGACTTGTGCTTGGGCACATTGTATCGTCTTCTGAGTC
TGCTTAGCTGCAGGTTCCCCT--------GGGATATGCGACGCACTTACT
GGGTGCTGCATGCTTA-GTTGATGAGATGTCAGTTCGTCAGTGCACTTCC
ATGGCTCCTTGACCACGATCGGTGTCATTGAGTTGCCCTCGTTGACAAAC
TGT--GGATGTAGGCCAC-AACCTATGTCTT--CGGTGTGACAGCACCCC
TGTGAATG---------------------------CAGGTC-GCAGTTGT
--CAGCGGGAAGTAATT--------CAGTGGACCGG-GACAGCGGCCT--
TGGT-TCCCTTTGCATGCTC-TGCTA--GATGGTTTTGTGTATGGTTATC
-GTGTGCCTGTGCAAACAGGCCCGTTAACTACACATTGTTATCTAGTAGA
G-TCTTGTTTGGGGAACCTTC-TCATGGGCC-AAAGTCAGTGGTGT-GTG
GTAAACTTTCTACCCGACCCGTCTTGAAACACGGACCAAGGAGTTTAACA
TGTGCGCGAGTCATTGGGCCATCCGTAACCCAAAGGCGAAGTGAAAGTGA
AGGTTTG--CTTATGCAGACTTTGGTGAGATCCTGTCGTCTCCTGTGC--
-----CACCAAGCATTCGAACGGCAGG-CGCATCACC-GGTCCGTCCAAT
AATGTGGTTGAAG---TCAATGGTTTCACATCATTGGGG--CGGAACATG
AGC-GCACACGTT-GAGACCCGAAAGATGGTGAACTATGCTTGCGCAGGT
TGAAGCCAGGGGAAACCCTGGTGGAGGACCGCAGCGATTCTGACGTGCAA
ATCGATCGTCAAACGTGAGTATAGGGGCGAAAGACTAATCGAACCATCTA
GTAGCTGGTTCCCTCC
>KX186728_C2_T._damsella
TTAAGCATATCACTAAGCGG-AGGAAAAGAAACTAACAAGG-ATTCCCCT
AGTAACTGCGAGTGAAGAGGGAAAAGCCCAGCACCGAAGGTAGTATCTGT
TTGGGTACCTACCAATGTGGTGTTTTGGTCAGCTCGTATGAGTGCGGCTC
CATCTCAAGTCCAGCAATGAGTACGGTTTTTTGGACTTGGCCCAGAGTGG
GTGAAAGGCCCGTTGAGGTGGAG-ATCAGGTGTGACCGCGCTTGTCGAGT
TTGACCATGGAGTCGGGTTGTTTGTGAATGCAGCCCTAAGTGGGTGGTAA
ACTCCATCCAAGGCTAAATACTTGCACGAGTCCGATAGCGAACAAGTACC
GTGAGGGAAAGTTGAAAAGTACTTTGAAGAGAGAGTAAACAGTGCGTGAA
GCCGCATAGAGGTTAAACGGGTAGAGTTAAGCTGCGTGGGTCATGGATTC
AGCTGGTGAACCTGACTTGTGCTTGGGCACATTGTATCGTCTTCTGAGTC
TGCTTAGCTGCAGGTTCCTCT--------GGGATATGCGATGCACTTACT
GGGTGCTGCATGCTTA-GTTGATGAGATGTCAGTTCGTCAGTGCACTTCC
ATGGCTCCTTGACCACGATCGGTGTCATTGAGTTGCCCTCGTTGACAAAC
TGT--GGATGTAGGCCAC-AACCTATGTCTT--CGGTGTGACAGCACCCC
TGTGAATG---------------------------CAGGTT-GAAGTTGT
--CAGCGGGAAGTAATT--------CAGTGGACCGG-GACAGCGGCCT--
TGGT-TTCCTTTGCATGCTC-TGCTA--GATGGTTTTGTGTATGGTTATC
-GTGTGCCTGTGCAAACAGGCCCGTTAACTACACATTGTTATCTAGTAGA
G-TCTTGTTTGGGGAACCTTC-TCATGGGCC-AAAGTCAGTGGTGT-GTG
GTAAACTTTCTACCCGACCCGTCTTGAAACACGGACCAAGGAGTTTAACA
TGTGCGCGAGTCATTGGGCCATCCGTAACCCAAAGGCGAAGTGAAAGTGA
AGGTTTG--CTTATGCAGACTGTGGTGAGATCCTGTCGTCTCCTGTGC--
-----CACCAAGCATTCGAACGGCAGG-CGCATCACC-GGTCCGTCCAAT
AATGTGGTTGAAG---TCTATGATTTCACATCATTGGGG--CGGAACATG
AGC-GCACACGTT-GAGACCCGAAAGATGGTGAACTATGCTTGCGCAGGT
TGAAGCCAGGGGAAACCCTGGTGGAGGACCGCAGCGATTCTGACGTGCAA
ATCGATCGTCAAACGTGAGTATAGGGGCGAAAGACTAATCGAACCATCTA
GTAGCTGGTTCCCTCC
>OR129467_C2_T._iapeti
TTAAGCATATCACTAAGCGG-AGGAAAAGAAACTAACAAGG-ATTCCCCT
AGTAACTGCGAGTGAAGAGGGAAAAGCCCAGCACCGAAGGTAGTATCCGT
TTGGGTACCTACCAATGTGGTGTTTTGGTCAGCTCGTATGAGTGCGGCTC
CATCTCAAGTCCAGCAATGAGTACGGTTTTTTGGACTTGGCCCAGAGTGG
GTGAAAGGCCCGTTGAGGTGGAG-ATCAGGTATGACCGCGCTTGTCGAGT
TTGACCATGGAGTCGGGTTGTTTGTGAATGCAGCCCTAAGTGGGTGGTAA
ACTCCATCCAAGGCTAAATACTTGCACGAGTCCGATAGCGAACAAGTACC
GTGAGGGAAAGTTGAAAAGTACTTTGAAGAGAGAGTAAACAGTGCGTGAA
GCCGCATAGAGGTTAAACGGGTAGAGTTAAGCTGCGTGGGTCATGGATTC
AGCTGGTGAACCTGGCTTGTGCTTGGGCACATTGTATTGTCTTCTAAGTC
TGCTTAGCTGCAGGTTCCCCT--------GGGATATGCGACGCACTTACT
GGGTGCTGCATGCTTA-GTTGATGAGATGTCAGTTCGTCAGTGCACTTCC
ATGGCTCCTTGACCACGATCGGTGTCATTGAGTTGCCCTCGTTGACAAAC
TGT--GGATGTAGGCCAC-AACCTATGTCTT--CGGTGTGACAGCACCCC
TGTGAATG---------------------------CAGGTC-GCAGTTGT
--CAGCGGGAAGTAATT--------CAGTGGACCGG-GACAGCGGCCT--
TGGT-TCCCTTTGCATGCTC-TGCTA--GATGGTTTTGTGTATGGTTATC
-GTGTGCCTGTGCAAACAGGCCCGTTAACTACACAATGTTATCTAGTAGA
G-TCTTGTTTGGGGAACCTTA-TAATGGGCC-AAAGTCAGTGGTGT-GTG
GTAAACTTTCTACCCGACCCGTCTTGAAACACGGACCAAGGAGTTTAACA
TGTGCGCGAGTCATTGGGCCATCCGTAACCCAAAGGCGAAGTGAAAGTGA
AGGTTTG--CTTATGCAGACTGTGGTGAGATCCTGTTGTCTCCTGTGC--
-----CACCAAGCATTCGAACGGCAGG-CGCATCACC-GGTCCGTCCAAT
AATGTGGTTGAAG---TCAATGGTTTCACATCATTGGGG--CGGAACATG
AGC-GTACACGTT-GAGACCCGAAAGATGGTGAACTATGCTTGCGCAGGT
TGAAGCCAGGGGAAACCCTGGTGGAGGACCGCAGCGATTCTGACGTGCAA
ATCGATCGTCAAACGTGAGTATAGGGGCGAAAGACTAATCGAACCATCTA
GTAGCTGGTTCCCTCC
>OR129465_C2_T._carmenae
TTAAGCATATCACTAAGCGG-AGGAAAAGAAACTAACAAGG-ATTCCCCT
AGTAACTGCGAGTGAAGAGGGAAAAGCCCAGCACCGAAGGTAGTATCTGT
TTGGGTACCTACCAATGTGGTGTTTTGGTCAGCTCGTATGAGTGCGGCTC
CATCTCAAGTCCAGCAATGAGTACGGTTTTTTGGACTTGGCCCAGAGTGG
GTGAAAGGCCCGTTGAGGTGGAG-ATCAGGTGTGACCGCGCTTATCGAGT
TTGACCATGGAGTCGGGTTGTTTGTGAATGCAGCCCTAAGTGGGTGGTAA
ACTCCATCCAAGGCTAAATACTTGCACGAGTCCGATAGCGAACAAGTACC
GTGAGGGAAAGTTGAAAAGTACTTTGAAGAGAGAGTAAACAGTGCGTGAA
GCCGCATAGAGGTTAAACGGGTAGAGTTAAGCTGCGTGGGTCATGGATTC
AGCTGGTGAGCTTGACTTGTGCTTGGGCACATTGTATCGTCTTCTGAGTC
TGCTTAGCTGCAGGTTCCCCT--------GGGATATGCGACGCACTTACT
GGGTGCTGCATGCTTA-GTTGATGAGATGTCAGTTCGTCAGTGCACTTCC
ATGGCTCCTTGACCACGATCGGTGTCGTTGAGTTGCCCTCGTTGACAAAC
TGT--GGATGTAGGTCAC-CACCTATGTCTT--CGGTGTGACAGCACCCC
TGTGAATG---------------------------CAGGTC-GTTGTTGT
--CAGCGGGAAGTAATT--------CAGTGGACCGG-GACAGCGGCCT--
TGGT-TCCCCTTGCATGCTC-TGCTA--GATGGTAATGTGTATGGTTATC
-GTGTGCCTGTGCAAACAGGCCCGTTAACTACACATTGTTATCTAGTAGA
G-TCTTGTTTGGCGAACCTTC-TCATGGGCC-AAAGTCAGTGGTGT-GTG
GTAAACTTTCTACCCGACCCGTCTTGAAACACGGACCAAGGAGTTTAACA
TGTGCGCGAGTCATTGGGCCATCCGTAACCCAAAGGCGAAGTGAAAGTGA
AGGTTTG--CTTATGCAGACTGTGGTGAGATCCTGTCGTCTCCTGTGC--
-----CACCAAGCATTCGAACGGCAGG-CGCATCACC-GGTCCGTCCAAT
AATGTGGTTGAAG---TCTATGGTTTCACATCATTGGGG--CGGAACATG
AGC-GCACACGTT-GAGACCCGAAAGATGGTGAACTATGCTTGCGCAGGT
TGAAGCCAGGGGAAACCCTGGTGGAGGACCGCAGCGATTCTGACGTGCAA
ATCGATCGTCAAACGTGAGTATAGGGGCGAAAGACTAATCGAACCATCTA
GTAGCTGGTTCCCTCC
>OR129466_C2_T._espanola
TTAAGCATATCACTAAGCGG-AGGAAAAGAAACTAACAAGG-ATTCCCCT
AGTAACTGCGAGTGAAGAGGGAAAAGCCCAGCACCGAAGGTAGTATCCGT
TTGGGTACCTACCAATGTGGTGTTTTGGTCAGCTCGTATGAGTGCGGCTC
CATCTCAAGTCCAGCAATGAGTACGGTTTTTTGGACTTGGCCCAGAGTGG
GTGAAAGGCCCGTTGAGGTGGAG-ATCAGGTGTGACCGCGCTTGTCGAGT
TTGACCATGGAGTCGGGTTGTTTGTGAATGCAGCCCTAAGTGGGTGGTAA
ACTCCATCCAAGGCTAAATACTTGCACGAGTCCGATAGCGAACAAGTACC
GTGAGGGAAAGTTGAAAAGTACTTTGAAGAGAGAGTAAACAGTGCGTGAA
GCCGCATAGAGGTTAAACGGGTAGAGTTAAGCTGCGTGGGTCATGGATTC
AGCTGGTGAACTTGACTTGTGCTTGGGCACATTGTATCGTCTTCTGAGTC
TGCTTAGCTGCAGGTTCCCCT--------GGGATATGCGACGCACTTACT
GGGTGCTGCATGCTTA-GTTGATGTGATGTCGGTTCGTCAGTGCACTTCC
ATGGCTCCTTGACCACGATCGGTGTCATTGAGTTGCCCTCGTTGACAAAC
TGT--GGATGTAGGTTAC-AACCTATGTCTT--CGGTGTGACAGGACCCC
TGTGAATG---------------------------CAGGTC-GCAGTTGT
--CAGTGGGAAGTAATT--------CAGTGGACCGG-GACAGCGGCCT--
TGGT-TCCCCTTTCATGCTC-TGCTA--GATGGTTTTGTGTATGGTTATC
-GTGTGCCTGTGCAAACAGGCCCGTTAACTACACATTGTTATCTAGTAGA
G-TATTGTTTAGGGAACCTTC-TCATGGGCC-AAAGTCAGTGGTGT-GTG
GTAAACTTTCTACCCGACCCGTCTTGAAACACGGACCAAGGAGTTTAACA
TGTGCGCGAGTCATTGGGCCATCCGTAACCCAAAGGCGAAGTGAAAGTGA
AGGTTTG--CTTATGCAGACTGTGGTGAGATCCTGTCGTCTCCTGTGC--
-----CACCAAGCATTCGAACGGCAGG-CGCATCACC-GGTCCGTCCAAT
AATGTGGTTGAAG---TCATTGGTTTCACATCATTGGGG--CGGAACATG
AGC-GCACACGTT-GAGACCCGAAAGATGGTGAACTATGCTTGCGCAGGT
TGAAGCCAGGGGAAACCCTGGTGGAGGACCGCAGCGATTCTGACGTGCAA
ATCGATCGTCAAACGTGAGTATAGGGGCGAAAGACTAATCGAACCATCTA
GTAGCTGGTTCCCTCC
>OR129464_C2_T._cardinale
TTAAGCATATCACTAAGCGG-AGGAAAAGAAACTAACAAGG-ATTCCCCT
AGTAACTGCGAGTGAAGAGGGAAAAGCCCAGCACCGAAGGTAGTATCCGT
TTGGGTACCTACCAATGTGGTGTTTTGGTCAGCTTGTATGAGTGCGGCTC
CATCTCAAGTCCAGCAATGAGTACGGTTTTTTGGACTTGGCCCAGAGCGG
GTGAAAGGCCCGTTGAGGTGGAG-ATCAGGTATGACCGCGCTTGTCGAGT
TTGACCATGGAGTCGGGTTGTTTGTGAATGCAGCCCTAAGTGGGTGGTAA
ACTCCATCCAAGGCTAAATACTTGCACGAGTCCGATAGCGAACAAGTACC
GTGAGGGAAAGTTGAAAAGTACTTTGAAGAGAGAGTAAACAGTGCGTGAA
GCCGCATAGAGGTTAAACGGGTAGAGTTAAGCTGCGTGGGTCATGGATTC
AGCTGGTGAACTTGACTTGTGCTTGGGCACGTTGTATCGTCTTCTGAGTC
TGCTTAGCTGCAGGTTCCCCT--------GGGATATGCGATGCACTTACT
GGGTGCTGCATGCTTG-GTTGATGAGATGTCGGTTCGTCGGTGCACTTCC
ATGGCTCCTTGACCACGATCGGTGTTATTGAGTTGCCCTCGTTGTCAAAC
TGT--GGATGTAGGCCTA-AACCTATATCTT--CGGTGTGACAGTATCCC
TGTGAATG---------------------------CAGGTC-GCAGTTGT
--CAGCGAGAAGTAATT--------CAGTGGACCGG-GATGGAGGCCT--
TGGT-TCCTCTTGCATATTC-TGCTA--GATGATTTTGGGTATGGTTAGC
-GTGTGCCTGTGCAAACAGGCCCGTTGACTACACATTGTTATCTAGTAGT
G-GTATGTTTGAGGAACCTTC-TCATGGGCC-AAAGTCAGTGGTGT-GTG
GTAAACTTTCTACCCGACCCGTCTTGAAACACGGACCAAGGAGTTTAACA
TGTGCGCGAGTCATTGGGCCATCCGTAACCCAAAGGCGAAGTGAAAGTGA
AGGTTTG--CTTTTGCAGACTGTGGTGAGATCCTGTCGTCTCCTGTGC--
-----CACCAAGCATTCGAACGGCAGG-CGCATCACC-GGTCCGTCCAAT
AATGTGGTTGAAG---TCAATGGTTTCACATCATTGGGG--CGGAACATG
AGC-GCACACGTT-GAGACCCGAAAGATGGTGAACTATGCTTGCGCAGGT
TGAAGCCAGGGGAAACCCTGGTGGAGGACCGCAGCGATTCTGACGTGCAA
ATCGATCGTCAAACGTGAGTATAGGGGCGAAAGACTAATCGAACCATCTA
GTAGCTGGTTCCCTCC
>OR129469_C2_T._rheae
TTAAGCATATCACTAAGCGG-AGGAAAAGAAACTAACAAGG-ATTCCCCT
AGTAACTGCGAGTGAAGAGGGAAAAGCCCAGCACCGAAGGTAGTATCCGT
TTGGGTACCTACCAATGTGGTGTTTTGGTCAGCTTGTATGAGTGCGGCTC
CATCTCAAGTCCAGCAATGAGTACGGTTTTTTGGACTTGGCCCAGAGCGG
GTGAAAGGCCCGTTGAGGTGGAG-ATCAGAAATGACCGCGCTTGTCGAGT
TTGACCATGGAGTCGGGTTGTTTGTGAATGCAGCCCTAAGTGGGTGGTAA
ACTCCATCCAAGGCTAAATACTTGCACGAGTCCGATAGCGAACAAGTACC
GTGAGGGAAAGTTGAAAAGTACTTTGAAGAGAGAGTAAACAGTGCGTGAA
GCCGCATAGAGGTTAAACGGGTAGAGTTAAGCTGCGTGGGTCATGGATTC
AGCTGATGAATTTGACTTGTGCTTGGGCACATTGTATCGTCTTCAAAGTC
TGCTTAGCTGCAGGTTCCCCT--------GGAATATGCGATGCACTTACT
GGGTGCTGCATGCTTA-GTTGATGAGATGTCAGTTTGTCGGTGCACTTCC
ATGGCTCCTTGACCACGATCGGTGTCGTTGAATTGCCCTCGTTGTCAAAC
TGT--GGATGTAGGCCTA-AACCTATGTCCT--CGGTGTGACAGCACCCC
TGTGAATG---------------------------CAGGTC-GCAGTTGT
--CAGCGGGAAGTAATT--------CAGTGGACCGG-GACGGCGGCCT--
TGGT-TACCCTTGCATGCTC-TTCTA--GATGATGATGGGTATGGTTAAC
-GTGTGCCTGTGCAAACAGGCCCGTTGACTACACATTGTTGTCTAGTTGA
G-TTTTGTTTGGGAAACCTTC-TCATGGGCC-AAAGTCAGTGGTGT-GTG
GTAAACTTTCTACCCGACCCGTCTTGAAACACGGACCAAGGAGTTTAACA
TGTGCGCGAGTCATTGGGCCATCCGTAACCCAAAGGCGAAGTGAAAGTGA
AGGTTTG--CTTGTGCAAACTGTGGTGAGATCCTGTCGTCTCCTGTGC--
-----CACCAAGCATTCGAACGGCAGG-CGCATCACC-GGTCCGTCCAAT
AATGTGGTTGAAG---TCAATGGTTTCACATCATTGGGG--CGGAACATG
AGC-GCACACGTT-GAGACCCGAAAGATGGTGAACTATGCTTGCGCAGGT
TGAAGCCAGGGGAAACCCTGGTGGAGGACCGCAGCGATTCTGACGTGCAA
ATCGATCGTCAAACGTGAGTATAGGGGCGAAAGACTAATCGAACCATCTA
GTAGCTGGTTCCCTCC
>KX186739_C1_T._manteri
TTAAGCATATCACTAAGCGG-AGGAAAAGAAACTAACAAGG-ATTCCCTT
AGTAACTGCGAGTGAAGAGGGAAAAGCCCAGCACCGAAGGTAGTATTCAT
TTGGGTACCTACCAATGTGGTGTTAAGGTCAGCTCGTATGAGTGCGGCTT
CATCTCAAGTCCAGCAATGAGTACGGTTTTTTGGACTTGGCCCAGAGTGG
GTGAAAGGCCCGTTGAGATGGAG-CTCAGGTATGACCGCACTTATCGTGT
TTGACCATGGAGTCGGGTTGTTTGTGAATGCAGCCCTAAGTGGGTGGTAA
ACTCCATCCAAGGCTAAATACTTGCACGAGTCCGATAGCGAACAAGTACC
GTGAGGGAAAGTTGAAAAGTACTTTGAAGAGAGAGTAAACAGTGCGTGAA
GCCGCATAGAGGTTAAACGGGTAGAGTTAAGCTGCGTGGGTCATGGATTC
AGCTGATGAACTTTATTTGTGCTTGGGCATTTTGTATCATTTTCTGAGTC
TGCTTAGCTGCAGGTTCCCCT--------GGGATTCGCGAAGCACCTAAT
ACGTGTTGCGTGCTCG-GTTGATGAGATGTCAGTTCGTCGGTGCACTTCC
ATGACTCCTTGACCACGATCGGTGTCGTTGAATTGCCCTCGTTGTCAAAC
TGT--TGATGTAGGCTAC-CACCTATATCTT--CGGTGTGACGGCACGCC
TGTGCATG---------------------------CAGGTT-GCAGTTGT
--CAGCGGGAAGCAATT--------TAGTGGACCGG-GACAGCGGTCT--
TGGT-TACCCTTACATGCTC-TTATA--GATGAGATTGGGTATGGTTATC
-GTGTGCCTGTGCAAGCAGGCCCGGTGGCTACCTGATTTTTTCTAGTAGA
G-TGTTGTTTGGGGAGCCTTA-TTATGGACC-AAAGTCAGTGGTGT-GTG
GTAAACTTTCTACCCGACCCGTCTTGAAACACGGACCAAGGAGTTTAACA
TGTGCGCGAGTCATTGGGCCATCCGTAACCCGAAGGCGAAGTGAAAGTGA
AGGTTTG--CTTTTGCAGACTGTGGTGAGATCCTGTCGTCTCCTGTGC--
-----CACCAAGCATTCGAACGGCAGG-CGCATCACC-GGTCCGTCCAAT
AATGTGGTTGAGA---TCAATGGTTTCACATCATTGGGG--CGGAACATG
AGC-GCACACGTT-GAGACCCGAAAGATGGTGAACTATGCTTGCGCAGGT
TGAAGCCAGGGGAAACCCTGGTGGAGGACCGCAGCGATTCTGACGTGCAA
ATCGATCGTCAAACGTGAGTATAGGGGCGAAAGACTAATCGAACCATCTA
GTAGCTGGTTCCCTCC
>OR129461_C3_T._sp._F
TTAAGCATATCACTAAGCGG-AGGAAAAGAAACTAACAAGG-ATTCCCTT
AGTAACTGCGAGTGAAGAGGGAAAAGCCCAGCACCGAAGGTAGTATTCAT
TTGGGTACCTACCAATGTGGTGTTAAGGTCAGCTCGTATGAGTGCGGCTT
CATCTCAAGTCCAGCAATGAGTACGGTTTTTTGGACTTGGCCCAGAGTGG
GTGAAAGGCCCGTTGAGATGGAG-CTCAGGTATGACCGCACTTGTCGTGT
TTGACCATGGAGTCGGGTTGTTTGTGAATGCAGCCCTAAGTGGGTGGTAA
ACTCCATCCAAGGCTAAATACTTGCACGAGTCCGATAGCGAACAAGTACC
GTGAGGGAAAGTTGAAAAGTACTTTGAAGAGAGAGTAAACAGTGCGTGAA
GCCGCATAGAGGTTAAACGGGTAGAGTTAAGCTGCGTGGGTCATGGATTC
AGCTGATGAACTTTATTTGTGCTTGGGCATTTTGTATCATTTTCTGAGTC
TGCTTAGCTGCAGGTTCCCCT--------GGGATTCGCGAAGCACTTAAT
ACGTGTTGCGTGCTCG-GTTGATGAGGTGTCGGTTCGTCGGTGCACTTCC
ATGGCTCCTTGACCACGATCGGTGTCGCTGAATTGCCCTCGTTGTCAAAC
TGT--TGACGTAGGCAAC-CACCTATGTCTT--CGGTGTGACGGCACTCC
TGTGCATG---------------------------CAGGTT-GCAGTTGT
--CAGCGGGAAGCAATT--------CGGTGGACCGG-GACAGCGGTCT--
TGGT-TACCCTTACATGCTC-TTTTA--GTTGAGATTGGGTATGGTTATC
-GTGTGCCTGTGCAAGCAGGCCCGGTGGCTACCTGATTTTTTCTAGTAGA
G-TGTTGTTTGGGGAGCCTTA-TTATGGACC-AAAGTCAGTGGTGT-GTG
GTAAACTTTCTACCCGACCCGTCTTGAAACACGGACCAAGGAGTTTAACA
TGTGCGCGAGTCATTGGGCCATCCGTAACCCGAAGGCGAAGTGAAAGTGA
AGGTTTG--CTTTTGCAGACTGTGGTGAGATCCTGTCGTCTCCTGTGC--
-----CACCAAGCATTCGAACGGCAGG-CGCATCACC-GGTCCGTCCAAT
AATGTGGTTGAGA---TCAATGGTTTCACATCATTGGGG--CGGAACATG
AGC-GCACACGTT-GAGACCCGAAAGATGGTGAACTATGCTTGCGCAGGT
TGAAGCCAGGGGAAACCCTGGTGGAGGACCGCAGCGATTCTGACGTGCAA
ATCGATCGTCAAACGTGAGTATAGGGGCGAAAGACTAATCGAACCATCTA
GTAGCTGGTTCCCTCC
>OR129460_C1_T._fusilieri
TTAAGCATATCACTAAGCGG-AGGAAAAGAAACTAACAAGG-ATTCCCTT
AGTAACTGCGAGTGAAGAGGGAAAAGCCCAGCACCGAAGGTAGTATCCAT
TTGGGTACCTACCAATGTGGTGTTAAGGTCAGTACGTATGAGTGCGGCTC
CATCTCAAGTCCAGCAATGAGTACGGTTTTTTGGACTTGGCCCAGAGCGG
GTGAAAGGCCCGTTGAGGTGGAG-ATCAGAAATGACCGCGCTCGTCGTGT
TTGACCATGGAGTCGGGTTGTTTGTGAATGCAGCCCCAAGTGGGTGGTAA
ACTCCATCCAAGGCTAAATACTTACACGAGTCCGATAGCGAACAAGTACC
GTGAGGGAAAGTTGAAAAGTACTTTGAAGAGAGAGTAAACAGTGCGTGAA
GCCGCATAGAGGTTAAACGGGTAGAGTTAAGCTGCGTGGGTCATGGATTC
AGCTGGTGAGCTTGACCTGTGCTTGGGCACATTGTATCGTCTTCCAAGTC
TGCTTAGCTGCAGGTTCCCCT--------GGGATATGCGAAACACTTATT
ACGTGTTGCGTGCTTG-GTTGATGAGGTATCAGTTCGTCAGTGCACTTCC
ATGACTCCTTGACCACGATCGGTGTCATTGAGTTGCCCTCGTTGTCAAAC
TGT--TGATGTAGGCTAC-CACCTATGTCTT--CGGTGTGACTGTACCCC
TGTGTATG---------------------------CAGGTC-GCAGTTGT
--CAGCGGGAAGTAATT--------CAGTGGACCGG-GACAGCGGTCT--
TGGT-TACCCTTTCATGCTT-TATTA--GATAACTTTGGGTACGGTTATC
-GTGTGCCTGTGCAAGCAGGCCCGGTGGCTACTCGGTGTTTTCTAGTGGA
G-TACTGTCTGGGGAACCTTA-TTATGGACC-AAAGTCAGTGGTGT-GTG
GTAAACTTTCTACCCGACCCGTCTTGAAACACGGACCAAGGAGTTTAACA
TGTGCGCGAGTCATTGGGCCATCCGTAACCCGAAGGCGAAGTGAAAGTGA
AGGTTTG--CTTTTGCAGACTGTGGTGAGATCCTGTCGTCTCCTGTGC--
-----CACCAAGCATTCGAACGGCAGG-CGCATCACC-GGTCCGTCCCAA
AATGTGGTTGAGA---TCCTTGGTTTCACATCATTGGGG--CGGAACATG
AGC-GCACACGTT-GAGACCCGAAAGATGGTGAACTATGCTTGCGCAGGT
TGAAGCCAGGGGAAACCCTGGTGGAGGACCGCAGCGATTCTGACGTGCAA
ATCGATCGTCAAACGTGAGTATAGGGGCGAAAGACTAATCGAACCATCTA
GTAGCTGGTTCCCTCC
>KX186727_B_T._cutmorei
TTAAGCATATCACTAAGCGG-AGGAAAAGAAACTAACAAGG-ATTCCCCT
AGTAACTGCGAGTGAAGAGGGAAAAGCCCAGCACCGAAGGTAGTATCCAT
TTGGGTACCTACCAATGTGGTGTTAAGGTCAGCTCACGTAGGTGCGGCTC
CATCTCAAGTCCAGCAATGAGTACGGC--TATGGACTGAGCCCAGAGCGG
GTGAAAGGCCCGTTGAGGTGGAG-TTCAGAAATGACCGCGCCTATTGTGT
TTGACCATGGAGTCGGGTTGTTTGTGAATGCAGCCCTAAGTGGGTGGTAA
ACTCCATCCAAGGCTAAATACTTACACGAGTCCGATAGCGAACAAGTACC
GTGAGGGAAAGTTGAAAAGTACTTTGAAGAGAGAGTAAACAGTGCGTGAA
GCCGCATAGAGGTTAAACGGGTAGAGTTAAACTGCGTGGGTCATGGATTC
AGCCGATGAATTTGACTTGTGCTTGGACAAATTGATTCGTCCTCAGAGTC
TGCTTAGCTGCAGGTCCCTCC--------AGGATTCGCGAAGCACTTACC
AAGTGTTGCGTGCTCT-GTTGATGAGATGTCAGTTCATTGGTGCACTTCC
ATGGCTCCTTGACCACGATCGGTGTCATTGGACTGTCCTCGTTGTCAAAC
TGT--GGATGTAGAACATGTGTCTATGTCTA--TGGTGTGATAGCACCCC
TGCGTATG---------------------------CAGGTC-ACAGTTGG
--CTTCGAGATACAAGC--------CGATGGACCGG-GACGACGGCCT--
TGGCGTGCTCTTATACCCTC-TAATA--GATTGTGTTGGGTACGGTTTTT
-GCGTGCTTGTGTAAGCAGGCCCATTGACTACTCAGTGTTTTCTATTAGT
G-TGGTGTCGGAGTGGCCAAATTTGAGGGCC-AAAGTCAGTGGTGT-GTG
GTAAACTATCTACCCGACCCGTCTTGAAACACGGACCAAGGAGTTTAACA
TGTGCGCGAGTCATTGGGCCTTCCGAAACCCAAAGGCGAAGTGAAAGTGA
AGGTTTG--CTC-TGCAAGCTGTGGTGAGATCCTGTCGTCTCCTGTGC--
-----CACCAAGCATTCGAACGGCAGG-CGCATCACC-GGTCCGTCCAAT
AATGTGGTTGAGA---TTCT--GTTTCACATCATTAGGG--CGGAACATG
AGC-GCACACGTT-GAGACCCGAAAGATGGTGAACTATGCTTGCGCAGGT
TGAAGCCAGGGGAAACCCTGGTGGAGGACCGCAGCGATTCTGACGTGCAA
ATCGATCGTCAAACGTGAGTATAGGGGCGAAAGACTAATCGAACCATCTA
GTAGCTGGTTCCCTCC
>OR129457_B_T._cutmorei
TTAAGCATATCACTAAGCGG-AGGAAAAGAAACTAACAAGG-ATTCCCCT
AGTAACTGCGAGTGAAGAGGGAAAAGCCCAGCACCGAAGGTAGTATCCAT
TTGGGTACCTACCAATGTGGTGTTAAGGTCAGCTCACGTAGGTGCGGCTC
CATCTCAAGTCCAGCAATGAGTACGGC--TATGGACTGAGCCCAGAGCGG
GTGAAAGGCCCGTTGAGGTGGAG-TTCAGAAATGACCGCGCCTATTGTGT
TTGACCATGGAGTCGGGTTGTTTGTGAATGCAGCCCTAAGTGGGTGGTAA
ACTCCATCCAAGGCTAAATACTTACACGAGTCCGATAGCGAACAAGTACC
GTGAGGGAAAGTTGAAAAGTACTTTGAAGAGAGAGTAAACAGTGCGTGAA
GCCGCATAGAGGTTAAACGGGTAGAGTTAAACTGCGTGGGTCATGGATTC
AGCCGATGAATTTGACTTGTGCTTGGACAAATTGATTCGTCCTCAGAGTC
TGCTTAGCTGCAGGTCCCTCC--------AGGATTCGCGAAGCACTTACC
AAGTGTTGCGTGCTCT-GTTGATGAGATGTCAGTTCATTGGTGCACTTCC
ATGGCTCCTTGACCACGATCGGTGTCATTGGACTGTCCTCGTTGTCAAAC
TGT--GGATGTAGAACATGTGTCTATGTCTA--TGGTGTGATAGCACCCC
TGCGTATG---------------------------CAGGTC-ACAGTTGG
--CTTCGAGATACAAGC--------CGATGGACCGG-GACGACGGCCT--
TGGCGTGCTCTTATACCCTC-TAATA--GATTGTGTTGGGTACGGTTTTT
-GCGTGCTTGTGTAAGCAGGCCCATTGACTACTCAGTGTTTTCTATTAGT
G-TGGTGTCGGAGTGGCCAAATTTGAGGGCC-AAAGTCAGTGGTGT-GTG
GTAAACTATCTACCCGACCCGTCTTGAAACACGGACCAAGGAGTTTAACA
TGTGCGCGAGTCATTGGGCCTTCCGAAACCCAAAGGCGAAGTGAAAGTGA
AGGTTTG--CTC-TGCAAGCTGTGGTGAGATCCTGTCGTCTCCTGTGC--
-----CACCAAGCATTCGAACGGCAGG-CGCATCACC-GGTCCGTCCAAT
AATGTGGTTGAGA---TTCT--GTTTCACATCATTAGGG--CGGAACATG
AGC-GCACACGTT-GAGACCCGAAAGATGGTGAACTATGCTTGCGCAGGT
TGAAGCCAGGGGAAACCCTGGTGGAGGACCGCAGCGATTCTGACGTGCAA
ATCGATCGTCAAACGTGAGTATAGGGGCGAAAGACTAATCGAACCATCTA
GTAGCTGGTTCCCTCC
>KX186742_B_T._tragorum
TTAAGCATATCACTAAGCGG-AGGAAAAGAAACTAACAAGG-ATTCCCCT
AGTAACTGCGAGTGAAGAGGGAAAAGCCCAGCACCGAAGGTAGTATCCAT
TTGGGTACCTACCAATGTGGTGTTAAGGTCAGCTCACGTAGGTGCGGCTC
CATCTCAAGTCCAGCAATGAGTACGGC--TATGGACTGAGCCCAGAGCGG
GTGAAAGGCCCGTTGAGGTGGAG-TTCAGAAATGACCGCGCCTATTGTGT
TTGACCATGGAGTCGGGTTGTTTGTGAATGCAGCCCTAAGTGGGTGGTAA
ACTCCATCCAAGGCTAAATACTTACACGAGTCCGATAGCGAACAAGTACC
GTGAGGGAAAGTTGAAAAGTACTTTGAAGAGAGAGTAAACAGTGCGTGAA
GCCGCATAGAGGTTAAACGGGTAGAGTTAAACTGCGTGGGTCATGGATTC
AGCCGATGAATTTGACTTGTGCTTGGACAAATTGATTCGTCCTCAGAGTC
TGCTTAGCTGCAGGTCCCTCC--------AGGATTCGCGAAGCACTTACC
AAGTGTTGCGTGCTCT-GTTGATGAGATGTCAGTTCATTGGTGCACTTCC
ATGGCTCCTTGACCACGATCGGTGTCATTGGACTGTCCTCGTTGTCAAAC
TGT--GGATGTAGAACATGTGTCTATGTCTA--TGGTGTGATAGCACCCC
TGCGTATG---------------------------CAGGTC-ACAGTTGG
--CTTCGAGATACAAGC--------CGATGGACCGG-GGCAACGGCCT--
TGGCGTGCTCTTATGCCCTC-TAATA--GATTGTGTTGGGTATGGTTTTT
-GTGTGCTTGTGTAAGCAGGCCCATTGACTACTCAGTGTTTTCTATTAGT
G-TGGTGCTGGAGTGGCCAAATTTGAGGGCC-AAAGTCAGTGGTGT-GTG
GTAAACTATCTACCCGACCCGTCTTGAAACACGGACCAAGGAGTTTAACA
TGTGCGCGAGTCATTGGGCCTTCCGAAACCCAAAGGCGAAGTGAAAGTGA
AGGTTTG--CTC-TGCAAGCTGTGGTGAGATCCTGTCGTCTCCTGTGC--
-----CACCAAGCATTCGAACGGCAGG-CGCATCACC-GGTCCGTCCAAT
AATGTGGTTGAGA---TTCT--GTTTCACATCATAAGGG--CGGAACATG
AGC-GCACACGTT-GAGACCCGAAAGATGGTGAACTATGCTTGCGCAGGT
TGAAGCCAGGGGAAACCCTGGTGGAGGACCGCAGCGATTCTGACGTGCAA
ATCGATCGTCAAACGTGAGTATAGGGGCGAAAGACTAATCGAACCATCTA
GTAGCTGGTTCCCTCC
>OR129456_B_T._chevrarum
TTAAGCATATCACTAAGCGG-AGGAAAAGAAACTAACAAGG-ATTCCCCT
AGTAACTGCGAGTGAAGAGGGAAAAGCCCAGCACCGAAGGTAGTATCCAT
TTGGGTACCTACCAATGTGGTGTTAAGGTCAGCTCACGTAGGTGCGGCTC
CATCTCAAGTCCAGCAATGAGTACGGC--TATGGACTGAGCCCAGAGCGG
GTGAAAGGCCCGTTGAGGTGGAG-TTCAGAAATGACCGCGCCTATTGTGT
TTGACCATGGAGTCGGGTTGTTTGTGAATGCAGCCCTAAGTGGGTGGTAA
ACTCCATCCAAGGCTAAATACTTACACGAGTCCGATAGCGAACAAGTACC
GTGAGGGAAAGTTGAAAAGTACTTTGAAGAGAGAGTAAACAGTGCGTGAA
GCCGCATAGAGGTTAAACGGGTAGAGTTAAACTGCGTGGGTCATGGATTC
AGCCGATGAATTTGACTTGTGCTTGGACAAATTGATTCGTCCTCAGAGTC
TGCTTAGCTGCAGGTCCCTCC--------AGGATTCGCGAAGCACTTACC
AAGTGTTGCGTGCTCT-GTTGATGAGATGTCAGTTCATTGGTGCACTTCC
ATGGCTCCTTGACCACGATCGGTGTCATTGGACTGTCCTCGTTGTCAAAC
TGT--GGATGTAGAACATGTGTCTATGTCTA--TGGTGTGATAGCACCCC
TGCGTATG---------------------------CAGGTC-ACAGTTGG
--TTTCGAGATACAAGC--------CGATGGACCGG-GACGACGGCCT--
TGGCGTGCTCTTATGCCCTC-TAATA--GATTGTGTTGGGTATGGTTTTT
-GAGTGCTTGTGTAAGCAGGCCCATTGACTACTCAGTGTTTTCTATTACT
G-TGGTGTTGGAGTGGCCAATATTGAGGGCC-AAAGTCAGTGGTGT-GTG
GTAAACTATCTACCCGACCCGTCTTGAAACACGGACCAAGGAGTTTAACA
TGTGCGCGAGTCATTGGGCCTTCCGAAACCCAAAGGCGAAGTGAAAGTGA
AGGTTTG--CTC-TGCAAGCTGTGGTGAGATCCTGTCGTCTCCTGTGC--
-----CACCAAGCATTCGAACGGCAGG-CGCATCACC-GGTCCGTCCAAT
AATGTGGTTGAGA---TTTT--GTTTCACATCATAAGGG--CGGAACATG
AGC-GCACACGTT-GAGACCCGAAAGATGGTGAACTATGCTTGCGCAGGT
TGAAGCCAGGGGAAACCCTGGTGGAGGACCGCAGCGATTCTGACGTGCAA
ATCGATCGTCAAACGTGAGTATAGGGGCGAAAGACTAATCGAACCATCTA
GTAGCTGGTTCCCTCC
>OR129459_B_T._panos
TTAAGCATATCACTAAGCGG-AGGAAAAGAAACTAACAAGG-ATTCCCCT
AGTAACTGCGAGTGAAGAGGGAAAAGCCCAGCACCGAAGGTAGTATCCAT
TTGGGTACCTACCAATGTGGTGTTAAGGTCAGCTCACGTAGGTGCGGCTC
CATCTCAAGTCCAGCAATGAGTACGGC--TATGGACTGAGCCCAGAGCGG
GTGAAAGGCCCGTTGAGGTGGAG-TTCAGAAATGACCGCACCTATTGTGT
TTGACCATGGAGTCGGGTTGTTTGTGAATGCAGCCCTATGTGGGTGGTAA
ACTCCATCCAAGGCTAAATACTTACACGAGTCCGATAGCGAACAAGTACC
GTGAGGGAAAGTTGAAAAGTACTTTGAAGAGAGAGTAAACAGTGCGTGAA
GCCGCATAGAGGTTAAACGGGTAGAGTTAAACTGCGTGGGTCATGGATTC
AGCCGATGAATTTGACTTGTGCTTGGACAAATTGATTCGTCCTCAGAGTC
TGCTTAGCTGCAGGTCCCTCC--------AGGATTCGCGAAGCACTTACC
AAGTGTTGCGTGCTCT-GTTGATGAGATGTCAGTTCATTGGTGCACTTCC
ATGACTCCTTGACCACGATCGGTGTCATTGGACTGTCCTCGTTGTCAAAC
TGT--GGATGTAGACCATGTGTCTATGTCTA--TGGTGTGATAGCACCCC
TGCGTATG---------------------------CAGGTC-ACAGTTGG
--CTTCGAGATACAAGC--------CAATGGACCGG-GGCGACGGCCT--
TGGCGTGCTCTGATGCCCTC-TAATA--GATTGTGTTGGGTATGGTTTTT
-GTGTGCTTGTGTAAGCAGGCCCATTGACTACTCAGTGTTTTCTATTAGT
G-TGGTGTCAGGGTGGCCAAATTTGAGGGCC-AAAGTCAGTGGTGT-GTG
GTAAACTATCTACCCGACCCGTCTTGAAACACGGACCAAGGAGTTTAACA
TGTGCGCGAGTCATTGGGCCTTCCGAAACCCAAAGGCGAAGTGAAAGTGA
AGGTTTG--CTC-TGCAAGCTGTGGTGAGATCCTGTCGTCTCCTGTGC--
-----CTCCAAGCATTCGAACGGCAGG-CGCATCACC-GGTCCGTCCTAT
AATGTGGTTGAGA---TTCT--GTTTCACATCATTAGGG--CGGAACATG
AGC-GCACACGTT-GAGACCCGAAAGATGGTGAACTATGCTTGCGCAGGT
TGAAGCCAGGGGAAACCCTGGTGGAGGACCGCAGCGATTCTGACGTGCAA
ATCGATCGTCAAACGTGAGTATAGGGGCGAAAGACTAATCGAACCATCTA
GTAGCTGGTTCCCTCC
>OR129455_B_T._cabrarum
TTAAGCATATCACTAAGCGG-AGGAAAAGAAACTAACAAGG-ATTCCCCT
AGTAACTGCGAGTGAAGAGGGAAAAGCCCAGCACCGAAGGTAGTATCCAT
TTGGGTACCTACCAATGTGGTGTTAAGGTCAGCTCACGTAGGTGCGGCTC
CATCTCAAGTCCAGCAATGAGTACGGC--TATGGACTGAGCCCAGAGCGG
GTGAAAGGCCCGTTGAGGTGGAG-TTCAGAAATGACCGCGCCTATTGTGT
TTGACCATGGAGTCGGGTTGTTTGTGAATGCAGCCCTAAGTGGGTGGTAA
ACTCCATCCAAGGCTAAATACTTACACGAGTCCGATAGCGAACAAGTACC
GTGAGGGAAAGTTGAAAAGTACTTTGAAGAGAGAGTAAACAGTGCGTGAA
GCCGCATAGAGGTTAAACGGGTAGAGTTAAACTGCGTGGGTCATGGATTC
AGCCGATGAATTTGACTTGTGCTTGGACAAATTGATTCGTCTTCAGAGTC
TGCTTAGCTGCAGGTCCCTCC--------AGGATTCGCGAAGCACTTACC
AAGTGTTGCTTGCTCT-GTTGATGAGATGTCAGTTCATCGGTGCACTTCC
ATGGCTCCTTGACCACGATCGGTGTCATTGGACTGTCCTCGTTGTCAAAC
TGT--GGATGTAGAACATGTGTCTATGTCTA--TGGTGTGATAGCACCCC
TGCGTATG---------------------------CAGGTC-ACAGTTGG
--CTTCGAGATACAAGC--------CGGTGGACCGG-GRCGACGGCCT--
TGGCGTGCTCTTATACCCTC-TAATA--GATTGTGTTGGGTATGGTTTTT
-GTGTGCTTGTGTAAGCAGGCCCATTAACTACTCAGTGTTTTCTATTAGT
G-TGGTGTCGGGGTGGCCAAATTTGAGGGCC-AAAGTCAGTGGTGT-GTG
GTAAACTATCTACCCGACCCGTCTTGAAACACGGACCAAGGAGTTTAACA
TGTGCGCGAGTCATTGGGCCTTCCGAAACCCAAAGGCGAAGTGAAAGTGA
AGGTTTG--CTC-TGCAAGCTGTGGTGAGATCCTGTCGTCTCCTGTGC--
-----CACCAAGCATTCGAACGGCAGG-CGCATCACC-GGTCCGTCCTAT
AATGTGGTTGAGA---TTTT--GTTTCACATCATTAGGG--CGGAACATG
AGC-GCACACGTT-GAGACCCGAAAGATGGTGAACTATGCTTGCGCAGGT
TGAAGCCAGGGGAAACCCTGGTGGAGGACCGCAGCGATTCTGACGTGCAA
ATCGATCGTCAAACGTGAGTATAGGGGCGAAAGACTAATCGAACCATCTA
GTAGCTGGTTCCCTCC
>OR129458_B_T._daphnidis
TTAAGCATATCACTAAGCGG-AGGAAAAGAAACTAACAAGG-ATTCCCTT
AGTAACTGCGAGTGAAGAGGGAAAAGCCCAGCACCGAAGGTAGTATCCAT
TTGGGTATCTACCAATGTGGTGTTAAGGTCAGCTCGCGTAGGTGCGGCTC
CATCTCAAGTCCAGCAATGAGTACGGC--TATGGACTGAGCCCAGAGCGG
GTGAAAGGCCCGTTGAGGTGGAG-TTCAGAAATGACCGCGCCTATCGTGT
TTGACCATGGAGTCGGGTTGTTTGTGAATGCAGCCCTAAGCGGGTGGTAA
ACTCCATCCAAGGCTAAATACTTACACGAGTCCGATAGCGAACAAGTACC
GTGAGGGAAAGTTGAAAAGTACTTTGAAGAGAGAGTAAACAGTGCGTGAA
GCCGCATAGAGGTTAAACGGGTAGAGTTAAACTGCGTGGGTCATGGATTC
AGCCGATGAATGTGACTTGTGCTTGGACAAATTGATTCGTCTTCAGAGTC
TGCTTAGCTGCAGGTCCCTCC--------GGGATTCACGAAGCACTTACC
AAGTGTTGTGTGCTCT-GTTGATGAGATGTCAGTTCGTCGGTGCACTTCC
ATGACTCCTTGACCACGATCGGTGTCATTGGACTGTCCTCGTTGTCAAAC
TGT--GGATGTAGAAT---TTTCTATGTCTT--CGGTGTGGTAGCACCCC
TGTGTATG---------------------------CAGGTC-GCAGTTGT
--CTTCGAGATACAAGC--------TGATGGACCGG-GGCGACGGCCT--
TGGCGTGCTCTTATACCCTC-TGATA--GATTGTGTTGGGTATGGTTTTT
-GTGTGCTTGTGTAAGCAGGCCCATTGACTACTCAGTGTTTTCTATTAGT
G-TGGTGTCGGGGTGGCCAATTTTGAGGGCC-AAAGTCAGTGGTGT-GTG
GTAAACTTTCTACCCGACCCGTCTTGAAACACGGACCAAGGAGTTTAACA
TGTGCGCGAGTCATTGGGCCTTCCGAAACCCAAAGGCGAAGTGAAAGTGA
AGGTTTG--CTC-TGCAAGCTATGGTGAGATCCTGTCGTCTCCTGTGC--
-----CACCAAGCATTCGAACGGCAGG-CGCATCACC-GGTCCGTCCAAT
AGTGTGGTTGAAA---TTCT--GTTTCACATCATTAGGG--CGGAACATG
AGC-GCACACGTT-GAGACCCGAAAGATGGTGAACTATGCTTGCGTAGGT
TGAAGCCAGGGGAAACCCTGGTGGAGGACCGCAGCGATTCTGACGTGCAA
ATCGATCGTCAAACGTGAGTATAGGGGCGAAAGACTAATCGAACCATCTA
GTAGCTGGTTCCCTCC
>KX186726_Crusziella_formosa
TTAAGCATATCACTAAGCGG-AGGAAAAGAAACTAACAAGG-ATTCCCCT
AGTAACTGCGAGTGAAGAGGGATAAGCCCAGCACCGAAGGTGATATCCAT
TTGGGTATTTACCAATGTGGTGTCAAGGTCTGCTCTAATGGGTGCGGCTC
CATCTCAAGTCCAGCAATGAAAACGGTTTTTTGGACTTGGCCCAGAGTGG
GTGAAAGGCCCGTCGAGGTGGAG-TTCAATTATGTCTGTGCCCATTGAGT
TTGACCACGGAGTCGGGTTGTTTGTGAATGCAGCCCAAAGTGGGTGGTAA
ACTCCATCCAAGGCTAAATACTTACACGAGTCCGATAGCGAACAAGTACC
GTGAGGGAAAGTTGAAAAGTACTTTGAAGAGAGAGTAAACAGTGCGTGAA
GCCGCATAGAGGTTAAACGGGTAGAGTTAAGCTGCGTGGGTCACGGATTC
AGCTGGTGAATTTGATTTGTACTTGGACATGTCGTTTCGTCTTCTGAGTC
TGCTTAGCTGCAGGTCCTTAT---------GGATTCGCGAAGCACTTCTT
AAGTGTTGCGTGCTCA-GTTGACTTGATATCGGTTCGCCAGTGCACTTCC
ATGGCCCCAGGACCACGAACGGTGTGGCTGGTTTGCTTTCGTTGTCAAAC
TGT--GAATGCAGGTT---CGCCTATGTTCT--CAGTGTGATTGTAACCC
TGTGGATA---------------------------CAGGT--GCAGTTGT
--CAACGTGAGGCATTC--------TAGTGAGCCGG-GATGGCGGCCT--
TGGTGAGCCTTGACATTCTC-TTTTA--GACAGCAGTTTGTACGGTTATC
-GTGTGCTTGCGAACGCCAGCCCGGTGACTACATTTTGTTGCCTGAGAGT
G-TTTTGTTAGGGTCTCCATCAGTATGG-CC-AAAGTCAGTGGTGA-GTG
GTAAACTTTCTACCCGACCCGTCTTGAAACACGGACCAAGGAGTTTAACA
TGTGCGCGAGTCATTGGGCCATACGTAACCCAAAGGCGAAGTGAAAGTGA
AGGTTTG--CTTTTGCAAACTATGGTGAGATCCTGCTGTCTCCTTTGC--
-----CACCTGGTATTCGAACAGTAGG-CGCATCACC-GGTCCGTCCAAT
ATTGTAA---------------ATTT----TCTTTGGGG--CGGAACATG
AGC-GCACACGTT-GAGACCCGAAAGATGGTGAACTATGCTTGCGCAGGT
TGAAGCCAGGGGAAACCCTGGTGGAGGACCGCAGCGATTCTGACGTGCAA
ATCGATCGTCAAACGTGAGTATAGGGGCGAAAGACTAATCGAACCATCTA
GTAGCTGGT-------
>AY222184_P._steeri
----------------------------CAAACTAACAAGGTATTCCCTT
AGTAACGGCGAGTGAACAGGGAAAAGCCCAGCACCGAAGCCTGTGATCTT
TTGGTCACTAGGCAATGTGGTGTTTAGGTCTTCTTGCGGAGGCACTGCTC
CACTTCAAGTCCAGCATTGAGTACGGTTTTTTGGACTTGGCCCAAAGAGG
GTGAAAGGCCCGTGGAAGTGGGG-TTCATATTTGTCAGTGCTTCTCTAAG
TTGACCTTGGAGTCGGGTTGTTTGTGAATGCAGCCCAAAGTGGGTGGTAA
ACTCCATCCAAGGCTAAATACTTACACGAGTCCGATAGCGAACAAGTACC
GTGAGGGAAAGTTGAAAAGTACTTTGAAGAGAGAGTAAACAGTGCGTGAA
ACCGCATAGAGGT-AAACGGGTAGAGTTGAACTGCAATCCTTATGAATTC
AGCTGGTGAACATGGCTTGAGCTTGGTCAAATCTGTCAACTTTGTGAATC
TGCCCATTTGCAGGTCCCTGCTTCTG-TAGGGATTCGTGATGCACTTATC
AAGTGTTACGAGTTCA-TGATGTTTTGGGCTTGTTTGCCAGTGCACTTTC
ATAAGGTGATCACCACGACCGGCACTGCTGTCTGTCTTCTGTGGTCAAAC
CGTTTGGGCTTAGTCCTCGTGGCTTTGCTCTTTCGGGATGGCAGGTAGCC
TGTTAATTGCGCTTGCG------------------TAGTTT-TCGGGTGT
AATAGTTGACTACAGTTGGATTGTGCAGTGTGCCGGAGATGGCGGCTTAT
TGGGATGTGCATGCGTTCCT-ATCTGCTGGCAGCGTTGAGTCTGGTTACC
-ATGTGCTTGTAAAAGCAGGCCTGGTAGTGTCTCTGTGCTGTGTGGCGGA
T-GGTTGCGTGTGTGATCCTT-TGATGGGCCTAAAGTCTGTGGTGTAGTG
GTAAACGATCTACCTGACCCGTCTTGAAACACGGACCAAGGAGTTTAACA
TGTGCGCGAGTCATTGGGCGTCACGAAACCCACAGGCGAAGTGAAAGTAA
AGGTTCGG-CTTGCACGAACTATGGTGAGATCTTGTCGTTTCCTCTGCGT
GGTACCACCAAGCACTCGAGCGGCAGG-CGCATCACC-GGCCCGTCTCAA
AATGTAGTTATGA-----TTTTATTATACATCATTGGGG--CGGAGCATG
AGC-GCACACGTT-GAGACCCGAAAGATGGTGAACTATGCTTGCGCAGGT
TGAAGCCAGAGGAAACTCTGGTGGAGGACCGTAGCGATTCTGACGTGCAA
ATCGATCGTCAAACGTGAGTATAGGGGCGAAAGACTA-------------
----------------
>KC985234_Azygia longa
TTAAGCATATCACTAAGCGG-AGGAAAAGAAACTAACAAGG-ATTCCCCT
AGTAACTGCGAGTGAACAGGGATGAGCCCAGCACCGAAGCCTGTGATCAT
TTGGTTACTAGGCAATGTGGTGTTTAGGTTGATTCTCGAAACCACTGCTC
CACTCTAAGTCCAGGAATGAGTACGGTAGTACGGACATGGCCCAAAGAGG
GTGAAAGGCCCGTGGGGGTGGAGATTTCGGCAGGCCAGTGGTTTCCTGAT
TTGACCATGGAGTCGGGTTGTTTGTGAATGCAGCCCAAAGCGGGTGGTAA
ACTCCATCCAAGGCTCAATACTAACACGAGTCCGATAGCGAACAAGTACC
GTGAGGGAAAGTTGAAAAGTACTTTGAAGAGAGAGTAAACAGTACGTGAA
ACCGCTCAGAGGT-AAACGGGTGGAGTTGAACTGCAAGCCCGAGAGATTC
AGCTGGTGAGCGTGGTATGAGCTTGGTCATTCCGGTCGACTTTGAGAGTC
TGCATAACCGCAGGTCCCTTCCTTTGGTCGGGATGTACGATGCACTTATC
AAGTGTTGTACGCTCTTGATGTTCGCGGGCCAGCTTGCCAGTGCACTTCT
CTTGGGTCTTCACCACGACCGGCGCTGCCGCCTGTCTACTATGGTCAAAC
CGGTGGGATATTGCCCTTGTGGCTTTGTTCCATCGGGATGGCAGGTAACT
CGTTAGCTTGTGGTTTGGCTTCGGTTGAATCACGCTAGGCTGGCGGGTGT
AATAGCTGACCACGGTGGAACTGTGCGGTGCGTCGGAGACGGCGGCTA-C
TGGTGTGTGCATATGTGCTAGTTTTGCTGTCAAAGCTGGATCTGATCGTC
ATGTTGCCTGTTCAAGCAGGCCTGATGGTGGTTCGGTTTTGTGCAGTGAG
C-GGTTGCGTATGTGTCACTTATCTGGGGCCAATAGTCTGTGGTGTAGTG
GTAGGCTCTCCATCCGACCCGTCTTGAAACACGGACCAAGGAGTTTAACA
TGTGCGCGAGTCATTGAGTTCT-TGAAACTCAAAGGCACAGTGAAAGTAA
ATGTTCGGTTCCGTCCGAACTGAGGTGAGATCCTGTCATATCTCATGCGC
GGTACTACCAAGCTAATGTGTGGCAGG-CGCATCACC-GGCCCGTCCCAT
GGTGTGGTTGCGTCTTTTCGGAGGCGTGCGTCACCGGGG--CGGAGCATG
AGC-GCACACGTT-GAGACCCGAAAGATGGTGAACTATGCTTGCGCAGGT
TGAAGCCAGAGGAAACTCTGGTGGAGGACCGCAGCGATTCTGACGTGCAA
ATCGATCGTCAAACGTGAGTATAGGGGCGAAAGACTAATCGAACCATCTA
GTAGCTGGTTCCCTCC
