# Supplementary material for: Transversotrema hafniensis n. sp. infection in Poecilia reticulata by cercariae released from Melanoides tuberculata in Denmark
Source: Acta Vet Scand. 2024 Apr 2;66:15. doi: 10.1186/s13028-024-00736-y (PMC10988963; doi:10.1186/s13028-024-00736-y)
Supplement: Supplementary file 7 — Supplementary Material 7 [file 13028_2024_736_MOESM7_ESM.fasta]

>_KM538080_A._longa
GTTCTTATTGGTGGATTTGGTAATTATTTATTGCCTTTATTATTAGGTAT
TCCTGATTTATCTTTGCCTCGGATAAATGCTTTGAGTGCTTGATTTTTAC
TTCCGTCGTGTGCTTGTCTTATGGTGAGTATGTTAGGTGGTAATGGTGTT
GGTTGAACTTTTTATCCACCCCTTTCATCTGGTGCCTACTCTGGTTGGGG
GGTGGATTTTTTGATGTTTTCTTTGCATATAGCGGGTGTTTCTAGTTTGT
TAGGTTCTATTAAATTTATTTGCACTATTTATAGTGCTAGTGGTGCGTAT
GCGGTTTCTCGACATTCTATTCTTGTTTGGGCTTATTTATTTACGTCTAT
TTTGCTTTTACTATCCCTTCCTGTTTTGGCGGCCGGTATTACTATGTTGT
TGTTT---------------------------------------------
------------------------
>OR126580_A_T._elegans
GTATTAATTGGGGGGTTTGGTAATTATTTACTACCCCTATTATTGGGTCT
ACCTGATTTGAAACTACCTCGCCTTAATGCTCTAAGTGCTTGGTTACTAG
TGCCGGCTTCTTTATGTTTATGTGCTAGGATGTATTTTGGAGCAGGCGTG
GGGTGAACATTTTATCCACCGCTTTCGAGCGGAGATTATTCTGGTGTTGG
GGTGGACTTTTTGATGTTTTCATTACACTTAGCGGGGGTATCAAGGATAT
TTAGTTCTTTGAAATTTATTTGCACTATATATAGCGGTAGCGCCGGTGTT
GTAGTACATCGGCATTCTATAATGGTGTGAGCTTATTTATTTACTTCAAT
ACTATTGATATTTTCTTTGCCTGTACTAGCGGCGGGTATTACGATGCTTT
TGTTTGATCGTAAATTTTGTTCAGGGTTTTTTGATCCTATGGGTGGGGGA
GATCCTGTGTTGTTTCAACATTTG
>OR126579_A_T._elegans
GTATTAATTGGGGGGTTTGGTAATTACTTACTACCCTTATTATTGGGTCT
ACCCGATTTGAAACTACCTCGTCTTAATGCTCTAAGTGCTTGGCTACTAG
TGCCGGCTTCTTTATGTTTATGTGCTAGGATGTATTTTGGAGCAGGCGTG
GGGTGAACATTTTATCCACCGCTTTCGAGCGGAGATTATTCTGGTGTTGG
GGTGGACTTTTTGATGTTTTCATTACACTTAGCTGGGGTATCAAGGATAT
TTAGTTCTTTGAAATTTATTTGCACTATTTATAGCGGTAGCGCCGGTGTT
GTAGTACATCGGCATTCTATAATGGTGTGAGCTTATTTATTTACTTCAAT
ACTATTAATATTTTCTTTGCCTGTACTAGCGGCGGGTATTACGATGCTTT
TGTTTGATCGTAAATTTTGTTCAGGGTTTTTTGATCCTATGGGTGGGGGG
GACCCTGTGTTGTTTCAACATTTG
>OR126581_A_T._elegans
GTATTAATTGGGGGGTTTGGTAATTATTTACTACCCCTATTATTGGGTCT
ACCCGATTTGAAACTACCTCGTCTTAATGCTCTAAGTGCTTGGTTACTAG
TGCCGGCTTCTTTATGTTTATGTGCTAGGATGTATTTTGGAGCAGGCGTG
GGGTGAACATTTTATCCACCCCTTTCGAGCGGAGATTATTCTGGTGTTGG
GGTGGACTTTTTGATGTTTTCATTACATTTAGCTGGGGTATCAAGGGTAT
TTAGTTCTTTGAAATTTATTTGCACTATTTATAGCGGTAGCGCCGGTGCT
GTAGTACATCGGCATTCTATAATGGTGTGAGCTTATTTATTTACTTCAAT
ACTATTAATATTTTCTTTGCCTGTACTAGCGGCGGGCATTACGATGCTTT
TGTTTGATCGTAAATTTTGTTCAGGGTTTTTTGATCCTATGGGTGGGGGG
GATCCTGTGTTGTTTCAACATTTG
>OR126582_A_T._elegans
GTATTAATTGGGGGGTTTGGTAATTATTTACTACCCCTATTATTGGGTCT
ACCTGATTTGAAACTACCTCGTCTTAATGCTCTAAGTGCTTGGTTACTAG
TGCCGGCTTCTTTATGTTTATGTGCTAGGATGTATTTTGGAGCAGGCGTG
GGGTGAACATTTTATCCACCACTTTCGAGCGGAGATTATTCTGGTGTTGG
GGTGGACTTTTTGATGTTTTCATTACATTTAGCTGGGGTATCAAGGATAT
TTAGTTCTTTGAAATTTATTTGCACTATTTATAGCGGTAGCGCCGGTGTT
GTAGTACATCGGCATTCTATAATGGTGTGAGCTTATTTATTTACTTCAAT
ACTATTAATATTTTCTTTGCCTGTACTAGCGGCGGGCATTACGATGCTTT
TGTTTGATCGTAAATTTTGTTCAGGGTTTTTTGATCCTATGGGTGGGGGG
GATCCTGTGTTGTTTCAACATTTG
>OR126583_A_T._elegans
GTATTAATTGGGGGGTTTGGTAATTATTTACTACCCCTATTATTGGGTCT
ACCCGATTTGAAACTACCTCGTCTTAATGCTCTAAGTGCTTGGTTACTAG
TGCCGGCTTCTTTATGCTTATGTGCTAGGATGTATTTTGGAGCAGGCGTG
GGGTGAACATTTTATCCACCACTTTCGAGCGGAGATTATTCTGGTGTTGG
GGTGGACTTTTTGATGTTTTCATTACATTTAGCTGGGGTATCAAGGATAT
TTAGTTCTTTGAAATTTATTTGCACTATTTATAGAGGTAGCGCCGGTGTT
GTAGTACATCGGCATTCTATAATGGTGTGAGCTTATTTATTTACTTCAAT
ACTATTAATATTTTCTTTGCCTGTACTAGCGGCGGGTATTACGATGCTTT
TGTTTGATCGTAAATTTTGTTCAGGGTTTTTTGATCCTATGGGTGGGGGG
GATCCTGTGTTGTTTCAACATTTG
>OR126585_A_T._elegans
GTATTAATTGGGGGGTTTGGTAATTATTTACTACCCCTATTATTGGGTCT
ACCTGATTTGAAACTACCCCGTCTTAATGCTCTAAGTGCTTGGTTACTAG
TGCCGGCTTCTTTATGTTTATGTGCTAGGATGTATTTTGGAGCAGGCGTG
GGGTGAACATTTTATCCACCACTTTCGAGCGGAGATTATTCTGGTGTTGG
GGTGGACTTTTTGATGTTTTCATTACACTTAGCTGGGGTATCAAGGATAT
TCAGTTCTTTGAAATTTATTTGCACTATTTATAGCGGTAGCGCCGGTGTT
GTAGTACATCGGCATTCTATAATGGTGTGAGCTTATTTATTTACTTCAAT
ACTATTAATATTTTCTTTGCCTGTACTAGCGGCGGGTATTACGATGCTTT
TGTTTGATCGTAAATTTTGTTCAGGGTTTTTTGATCCTATGGGTGGGGGG
GATCCTGTGTTGTTTCAACATTTG
>OR126584_A_T._elegans
GTGTTAATTGGGGGGTTTGGTAATTATTTACTACCCCTATTATTGGGTCT
ACCTGATTTGAAACTACCTCGTCTTAATGCCCTAAGCGCTTGGTTACTAG
TGCCGGCTTCTTTATGTTTATGTGCTAGGATGTATTTTGGAGCAGGCGTG
GGGTGAACATTTTATCCACCACTTTCGAGCGGAGATTATTCTGGTGTTGG
GGTGGACTTTTTGATGTTTTCATTACACTTAGCTGGGGTATCAAGGATAT
TTAGTTCTTTGAAATTTATTTGCACTATTTATAGCGGTAGCGCCGGTGTT
GTAGTACATCGGCATTCTATAATGGTGTGAGCTTATTTATTTACTTCAAT
ACTATTAATATTTTCTTTGCCTGTACTAGCGGCGGGTATTACGATGCTTT
TGTTTGATCGTAAATTTTGTTCAGGGTTTTTTGATCCTATGGGTGGGGGG
GACCCTGTGTTGTTTCAACATTTG
>OR126587_A_T._elegans
GTATTAATTGGGGGGTTTGGTAATTATTTACTACCCCTATTATTGGGTCT
ACCTGATTTGAAACTACCTCGTCTTAATGCCCTAAGTGCTTGGTTACTAG
TGCCGGCTTCTTTATGTTTATGTGCTAGGATGTATTTTGGAGCAGGCGTG
GGGTGAACATTTTATCCACCACTTTCGAGCGGAGATTATTCTGGTGTTGG
GGTGGACTTTTTGATGTTTTCATTACACTTAGCTGGGGTATCAAGGATAT
TTAGTTCTTTGAAATTTATTTGCACTATTTATAGCGGTAGCGCCGGTGTT
GTAGTACATCGGCATTCTATAATGGTGTGAGCTTATTTATTTACTTCAAT
ACTATTAATATTTTCTTTGCCCGTACTAGCGGCGGGTATTACGATGCTTT
TGTTTGATCGTAAATTTTGTTCAGGTTTTTTTGATCCTATGGGTGGGGGG
GATCCTGTGTTGTTTCAACATTTG
>OR126588_A_T._elegans
GTATTAATTGGGGGGTTTGGTAATTATTTACTACCCCTATTATTGGGTCT
ACCTGATTTGAAACTACCTCGTCTTAATGCCCTAAGTGCTTGGTTACTAG
TGCCGGCTTCTTTATGTTTATGTGCTAGGATGTATTTTGGAGCAGGCGTG
GGGTGAACATTTTATCCACCACTTTCGAGCGGAGATTATTCTGGTGTTGG
GGTGGACTTTTTGATGTTTTCATTACACTTAGCTGGGGTATCAAGGATAT
TTAGTTCTTTGAAATTTATTTGCACTATTTATAGCGGTAGCGCCGGTGTT
GTAGTACATCGGCATTCTATAATGGTGTGAGCTTATTTATTTACTTCAAT
ACTATTAATATTTTCTTTGCCCGTACTAGCGGCGGGTATTACGATGCTTT
TGTTTGATCGTAAATTTTGTTCAGGGTTTTTTGATCCTATGGGTGGGGGA
GATCCTGTGTTGTTTCAACATTTG
>OR126586_A_T._elegans
GTATTAATTGGGGGGTTTGGTAATTATTTACTACCCCTATTATTGGGTCT
ACCTGATTTGAAACTACCTCGCCTTAATGCCCTAAGTGCTTGGTTACTAG
TGCCGGCTTCTTTATGTTTATGTGCTAGGATGTATTTTGGAGCAGGCGTG
GGGTGAACATTTTATCCACCACTTTCGAGTGGAGATTATTCTGGTGTTGG
GGTGGACTTTTTGATGTTTTCGTTACACTTAGCTGGGGTATCAAGGATAT
TTAGTTCTTTGAAATTTATTTGCACTATTTATAGCGGTAGCGCTGGTGTT
GTAGTACATCGGCATTCTATAATGGTGTGAGCTTATTTATTTACTTCAAT
ACTATTAATATTTTCTTTGCCTGTACTAGCGGCGGGTATTACGATGCTTT
TGTTTGATCGTAAATTTTGTTCAGGGTTTTTTGATCCTACGGGTGGGGGG
GATCCTGTGTTGTTTCAACATTTG
>OR126589_A_T._giganticum
GTGTTAATTGGGGGTTTTGGTAATTACTTGTTACCTTTATTATTGGGCCT
CCCTGATTTAAAATTACCTCGTCTTAATGCTTTGAGTGCTTGGTTACTAG
TGCCGGCTTCGTTATGTCTGTGTTCTAGGATGTATTTTGGAGCAGGCGTG
GGGTGAACCTTTTATCCGCCGCTTTCGAGAGGAGATTATTCTGGTGTGGG
GGTGGACTTTTTGATGTTTTCATTACATTTGGCTGGGGTGTCTAGTATAT
TTAGTTCTTTGAAATTTATTTGTACTATCTATAGTGGTAGCGCCGGTGTT
GTAGTACATCGGCATTCTATAATGGTGTGAGCTTATTTATTTACTTCGAT
ATTATTAATATTTTCTTTGCCTGTACTAGCGGCGGGTATTACTATGCTTT
TGTTCGATCGTAAATTTTGTTCAGGGTTTTTTGATCCTATGGGCGGGGGA
GACCCTGTGTTGTTTCAACATTTG
>OR126591_A_T._giganticum
GTGTTAATTGGGGGTTTTGGTAATTACTTGTTACCTTTATTATTGGGCCT
CCCTGATTTAAAATTACCTCGTCTTAATGCTTTGAGTGCTTGGTTACTAG
TGCCGGCTTCGTTATGTCTGTGTGCTAGGATGTATTTTGGAGCAGGCGTG
GGGTGAACCTTTTATCCGCCGCTTTCGAGAGGAGATTATTCTGGTGTGGG
GGTGGACTTTTTGATGTTTTCATTACATTTGGCTGGGGTGTCTAGTATAT
TTAGTTCTTTGAAATTTATTTGTACTATCTATAGTGGTAGCGCCGGTGTT
GTAGTACATCGGCATTCTATAATGGTGTGAGCTTATTTATTTACTTCGAT
ATTATTAATATTTTCTTTGCCTGTACTAGCGGCGGGTATTACTATGCTTT
TGTTCGATCGTAAATTTTGTTCAGGGTTTTTTGATCCTATGGGCGGGGGA
GACCCTGTGTTGTTTCAACATTTG
>OR126603_A_T._giganticum
GTGTTAATTGGGGGTTTTGGTAATTACTTGTTACCTTTATTATTGGGCCT
CCCTGATTTAAAATTACCTCGTCTTAATGCTTTGAGTGCTTGGTTACTAG
TGCCGGCTTCGTTATGTCTGTGTGCTAGGATGTATTTTGGAGCAGGCGTG
GGGTGAACCTTTTATCCGCCGCTTTCGAGAGGAGATTATTCTGGTGTGGG
GGTGGACTTTTTGATGTTTTCATTACATTTGGCTGGGGTGTCTAGTATAT
TTAGTTCTTTGAAATTTATTTGTACTATCTATAGTGGTAGCGCCGGTGTT
GTAGTACATCGGCATTCTATAATGGTGTGAGCTTATTTATTTACTTCGAT
ATTATTAATATTTTCTTTGCCTGTACTAGCGGCGGGTATTACTATGCTTT
TGTTCGATCGTAAATTTTGTTCAGGGTTTTTTGATCCTATGGGCGGGGGA
GACCCTGTGTTGTTTCAACATTTG
>OR126604_A_T._giganticum
GTGTTAATTGGGGGTTTTGGTAATTACTTGTTACCTTTATTATTGGGCCT
CCCTGATTTAAAATTACCTCGTCTTAATGCTTTGAGTGCTTGGTTACTAG
TGCCGGCTTCGTTATGTCTGTGTGCTAGGATGTATTTTGGAGCAGGCGTG
GGGTGAACCTTTTATCCGCCGCTTTCGAGAGGAGATTATTCTGGTGTGGG
GGTGGACTTTTTGATGTTTTCATTACATTTGGCTGGGGTGTCTAGTATAT
TTAGTTCTTTGAAATTTATTTGTACTATCTATAGTGGTAGCGCCGGTGTT
GTAGTACATCGGCATTCTATAATGGTGTGAGCTTATTTATTTACTTCGAT
ATTATTAATATTTTCTTTGCCTGTACTAGCGGCGGGCATTACTATGCTTT
TGTTCGATCGTAAATTTTGTTCAGGGTTTTTTGATCCTATGGGCGGGGGA
GACCCTGTGTTGTTTCAACATTTG
>OR126605_A_T._giganticum
GTGTTAATTGGGGGTTTTGGTAATTACTTGTTACCTTTATTATTGGGCCT
CCCTGATTTAAAATTACCTCGTCTTAATGCTTTGAGTGCTTGGTTACTAG
TGCCGGCTTCGTTATGTCTGTGCGCTAGGATGTATTTTGGAGCAGGCGTG
GGGTGAACCTTTTATCCGCCGCTTTCGAGAGGAGATTATTCTGGTGTGGG
GGTGGACTTTTTGATGTTTTCATTACATTTGGCTGGGGTGTCTAGTATAT
TTAGTTCTTTGAAATTTATTTGTACTATCTATAGTGGTAGCGCCGGTGTT
GTAGTACATCGGCATTCTATAATGGTGTGAGCTTATTTATTTACTTCGAT
ATTATTAATATTTTCTTTGCCTGTACTAGCGGCGGGTATTACTATGCTTT
TGTTCGATCGTAAATTTTGTTCAGGGTTTTTTGATCCTATGGGCGGGGGA
GACCCTGTGTTGTTTCAACATTTG
>OR126606_A_T._giganticum
GTGTTAATTGGGGGTTTTGGTAATTATCTATTACCTCTATTATTGGGCCT
ACCCGATTTAAAATTACCCCGTCTTAATGCTTTGAGTGCTTGGTTGCTAG
TGCCGGCTTCTTTATGTCTGTGCGCTAGGATGTATTTTGGAGCAGGCGTA
GGGTGAACTTTTTATCCACCGCTTTCGAGAGGAGATTATTCTGGTGTTGG
GGTGGACTTTCTGATGTTTTCATTACATTTGGCTGGGGTGTCTAGTATAT
TCAGTTCTTTGAAATTTATTTGTACTATTTATAGTGGTAGCGCCGGTGTT
GTAGTACATCGGCATTCTATAATGGTGTGAGCTTATTTATTTACTTCGAT
ATTATTAATATTTTCTTTGCCTGTACTAGCGGCTGGTATTACGATGCTTT
TGTTTGATCGTAAATTTTGTTCAGGGTTTTTTGATCCTATGGGCGGGGGG
GATCCTGTGTTGTTTCAACATTTG
>OR126607_A_T._giganticum
GTGTTAATTGGGGGGTTTGGTAATTATCTATTACCTCTATTATTGGGCCT
ACCCGATTTAAAATTACCCCGTCTTAATGCTTTGAGTGCTTGGTTACTAG
TGCCGGCTTCTTTATGTCTGTGCGCTAGGATGTATTTTGGAGCAGGCGTA
GGGTGAACTTTTTATCCACCGCTTTCGAGAGGAGATTATTCTGGTGTTGG
GGTGGACTTTCTGATGTTTTCATTACATTTGGCTGGGGTGTCTAGTATAT
TCAGTTCTTTGAAATTTATTTGTACTATTTATAGTGGTAGCGCTGGTGTT
GTAGTACATCGGCATTCTATAATGGTGTGAGCTTATTTATTTACTTCTAT
ATTATTAATATTTTCTTTGCCTGTACTAGCGGCGGGTATTACGATGCTTT
TGTTTGATCGTAAATTTTGTTCAGGGTTTTTTGATCCTATGGGCGGGGGG
GATCCTGTGTTGTTTCAACATTTG
>OR126608_A_T._giganticum
GTGTTAATTGGGGGTTTTGGTAATTATCTATTACCTCTATTATTGGGCCT
ACCCGATTTAAAATTACCCCGTCTTAATGCTTTGAGTGCTTGGTTACTAG
TGCCGGCTTCTTTATGTCTGTGCGCTAGGATGTATTTTGGAGCAGGCGTA
GGGTGAACTTTTTATCCACCGCTTTCGAGAGGAGATTATTCTGGTGTTGG
GGTGGACTTTCTGATGTTTTCATTACATTTGGCTGGGGTGTCTAGTATAT
TTAGTTCTTTGAAATTTATTTGTACTATTTATAGCGGTAGCGCCGGTGTT
GTAGTACATCGGCATTCTATAATGGTGTGAGCTTATTTATTTACTTCGAT
ATTATTAATATTTTCTTTGCCTGTACTAGCGGCGGGTATTACTATGCTTT
TGTTTGATCGTAAATTTTGTTCAGGGTTTTTTGATCCTATGGGCGGGGGG
GATCCTGTGTTGTTTCAACATTTG
>OR126609_A_T._giganticum
GTGTTAATTGGGGGTTTTGGTAATTATTTATTACCTCTATTATTGGGCCT
ACCCGATTTAAAATTACCCCGTCTTAATGCTTTGAGTGCTTGGTTACTAG
TGCCGGCTTCTTTATGTCTGTGCGCTAGGATGTATTTTGGAGCAGGCGTA
GGGTGAACTTTTTATCCACCGCTTTCGAGAGGAGATTATTCTGGTGTTGG
GGTGGACTTTCTGATGTTTTCATTACATTTGGCTGGGGTGTCTAGTATAT
TTAGTTCTTTGAAATTTATTTGTACTATTTATAGCGGTAGCGCCGGTGTT
GTAGTACATCGGCATTCTATAATGGTGTGAGCTTATTTATTTACTTCGAT
ATTATTAATATTTTCTTTGCCTGTACTAGCGGCGGGTATTACGATGCTTT
TGTTTGATCGTAAATTTTGTTCAGGGTTTTTTGATCCTATGGGCGGGGGG
GATCCTGTGTTGTTTCAACATTTG
>OR126611_A_T._hyperionis
GTGTTAATTGGGGGCTTTGGTAACTACCTATTACCTCTACTATTGGGTTT
ACCTGACTTAAATTTGCCTCGCTTAAATGCTTTGAGTGCTTGGTTACTAG
TACCAGCTTCTTTATGTCTTTGCGCCAGAATGTATTTTGGGGCAGGAGTC
GGGTGAACCTTTTATCCGCCACTTTCGAGAGGGGATTATTCTGGTATTGG
GGTGGATTTTTTGATGTTTTCATTACATCTGGCTGGGGTGTCTAGTATAT
TTAGCTCGTTGAAATTTATTTGTACTATTTATAGAGGGAGTGCCGGTGTT
GTAGTACATCGGCATTCTATAATGGTGTGGGCTTATTTATTTACTTCAAT
ATTATTAATTTTTTCTCTGCCTGTACTGGCGGCAGGTATTACGATGCTAT
TGTTTGATCGTAAATTTTGTTCAGGTTTCTTTGATCCTATGGGTGGTGGA
GATCCTGTGTTGTTTCAGCATTTG
>OR126614_A_T._hyperionis
GTGTTAATTGGGGGCTTTGGTAACTACCTATTACCTCTATTATTGGGTTT
ACCTGACTTAAATTTGCCTCGCTTAAATGCTTTGAGTGCTTGGTTACTAG
TACCAGCTTCTCTATGTCTTTGCGCCAGAATGTATTTTGGGGCAGGAGTT
GGGTGAACTTTTTATCCACCACTTTCGAGAGGGGATTATTCTGGTATTGG
GGTGGATTTTTTGATGTTTTCATTACATCTGGCTGGGGTGTCTAGTATAT
TTAGTTCGTTGAAATTTATTTGTACTATTTATAGAGGGAGTGCCGGTGTT
GTAGTACATCGGCATTCTATAATGGTGTGGGCTTATTTATTTACTTCAAT
ATTATTAATTTTTTCTCTGCCTGTACTGGCGGCAGGTATTACGATGCTAT
TGTTTGATCGTAAATTTTGTTCAGGTTTCTTTGATCCTATGGGTGGTGGA
GATCCTGTGTTGTTTCAGCATTTG
>OR126613_A_T._hyperionis
GTGTTAATTGGGGGCTTTGGTAACTACCTATTACCTCTATTATTGGGTTT
ACCTGACTTAAATTTGCCTCGCTTAAATGCTTTGAGTGCTTGGTTACTAG
TACCAGCTTCTCTATGTCTTTGCGCCAGAATGTATTTTGGGGCAGGAGTT
GGGTGAACCTTTTATCCGCCACTTTCGAGAGGGGATTATTCTGGTATTGG
GGTGGATTTTTTGATGTTTTCATTACATCTGGCTGGGGTGTCTAGTATAT
TTAGTTCGTTGAAATTTATTTGTACTATTTATAGAGGGAGTGCCGGTGTT
GTAGTACATCGGCATTCTATAATGGTGTGGGCTTATTTATTTACTTCAAT
ATTATTAATTTTTTCTCTGCCTGTACTGGCGGCAGGTATTACGATGCTAT
TGTTTGATCGTAAATTTTGTTCAGGTTTCTTTGATCCTATGGGTGGTGGA
GATCCTGTGTTGTTTCAGCATTTG
>OR126612_A_T._hyperionis
GTGTTAATTGGGGGCTTTGGTAATTACCTATTACCTCTATTATTGGGTTT
ACCTGACTTAAATTTGCCTCGCTTAAATGCTTTGAGTGCTTGGTTACTAG
TACCAGCTTCTCTATGTCTTTGCGCCAGAATGTATTTTGGGGCAGGAGTT
GGGTGAACTTTTTATCCGCCACTTTCGAGAGGGGATTATTCTGGTATTGG
GGTGGATTTTTTGATGTTTTCATTACATCTGGCTGGGGTGTCTAGTATAT
TTAGTTCGTTGAAATTTATTTGTACTATTTATAGAGGGAGTGCCGGTGTT
GTAGTACATCGGCATTCTATAATGGTGTGGGCTTATTTATTTACTTCAAT
ATTATTAATTTTTTCTCTGCCTGTACTGGCGGCAGGTATTACGATGCTAT
TGTTTGATCGTAAATTTTGTTCAGGTTTCTTTGATCCTATGGGTGGTGGA
GATCCTGTGTTGTTTCAGCATTTG
>OR126616_A_T._hyperionis
GTGTTAATTGGGGGCTTTGGTAACTACCTATTACCTCTATTATTGGGTTT
ACCTGACTTAAATTTGCCTCGCTTAAATGCTTTGAGTGCTTGGTTACTAG
TACCAGCTTCTCTATGTCTTTGCGCCAGAATGTATTTTGGGGCAGGAGTT
GGGTGAACTTTTTATCCGCCACTTTCGAGAGGGGATTATTCTGGTATTGG
GGTGGATTTTTTGATGTTTTCATTACATCTGGCTGGGGTGTCTAGTATAT
TTAGTTCGTTGAAATTTATTTGTACTATTTATAGAGGGAGTGCCGGTGTT
GTAGTACATCGGCATTCTATAATGGTGTGGGCTTATTTATTTACTTCAAT
ATTATTAATTTTTTCTCTGCCTGTACTGGCGGCAGGTATTACGATGCTAT
TGTTTGATCGTAAATTTTGTTCAGGTTTCTTTGATCCTATGGGTGGTGGA
GATCCTGTGTTGTTTCAGCATTTG
>OR126619_A_T._hyperionis
GTGTTAATTGGGGGCTTTGGTAACTACCTATTACCTCTATTATTGGGTTT
ACCTGACTTAAATTTGCCTCGCTTAAATGCTTTGAGTGCTTGGTTACTAG
TACCAGCTTCTCTATGTCTTTGCGCCAGAATGTATTTTGGGGCAGGAGTT
GGGTGAACTTTTTATCCGCCACTTTCGAGAGGGGATTATTCTGGTATTGG
GGTGGATTTTTTGATGTTTTCATTACATCTGGCTGGGGTGTCTAGTATAT
TTAGTTCGTTGAAATTTATTTGTACTATTTATAGAGGGAGTGCCGGTGTT
GTAGTACATCGGCATTCTATAATGGTGTGGGCTTATTTATTTACTTCAAT
ATTATTAATTTTTTCTCTGCCTGTACTGGCGGCAGGTATTACGATGCTAT
TGTTTGATCGTAAATTTTGTTCAGGTTTCTTTGATCCTATGGGTGGTGGA
GATCCTGTGTTGTTTCAGCATTTG
>OR126615_A_T._hyperionis
GTGTTAATTGGGGGCTTTGGTAACTACCTATTACCTCTATTATTGGGTTT
ACCTGACTTAAATTTGCCTCGCTTAAATGCTTTGAGTGCTTGGTTACTAG
TACCAGCTTCTCTATGTCTTTGCGCCAGAATGTATTTTGGGGCAGGAGTT
GGGTGAACTTTTTATCCGCCACTTTCGAGAGGGGATTACTCTGGTATTGG
GGTGGATTTTTTGATGTTTTCATTACATCTGGCTGGGGTGTCTAGTATAT
TTAGTTCGTTGAAATTTATTTGTACTATTTATAGAGGGAGTGCCGGTGTT
GTAGTACATCGGCATTCTATAATGGTGTGGGCTTATTTATTTACTTCAAT
ATTATTAATTTTTTCTCTGCCTGTACTGGCGGCAGGTATTACGATGCTAT
TGTTTGATCGTAAATTTTGTTCAGGTTTCTTTGATCCTATGGGTGGTGGA
GATCCTGTGTTGTTTCAGCATTTG
>OR126618_A_T._hyperionis
GTGTTAATTGGGGGCTTTGGTAACTACCTATTACCTCTATTATTGGGTTT
ACCTGACTTAAATTTGCCTCGCTTAAATGCTTTGAGTGCTTGGTTACTAG
TACCAGCTTCTCTATGTCTTTGCGCCAGAATGTATTTTGGGGCAGGAGTT
GGGTGAACTTTTTATCCGCCACTTTCGAGAGGGGATTATTCTGGTATTGG
GGTGGATTTTTTGATGTTTTCATTACATCTGGCTGGGGTGTCTAGTATAT
TTAGTTCGTTGAAATTTATTTGTACTATTTATAGAGGGAGTGCCGGTGTT
GTAGTACATCGGCATTCTATAATGGTGTGGGCTTATTTACTTACTTCAAT
ATTATTAATTTTTTCTCTGCCTGTACTGGCGGCAGGTATTACGATGCTAT
TGTTTGATCGTAAATTTTGTTCAGGTTTCTTTGATCCTATGGGTGGTGGA
GATCCTGTGTTGTTTCAGCATTTG
>OR126637_A_T._titanis
GTATTAATCGGGGGGTTTGGTAAATATTTATTACCTTTGTTACTAGGGTT
ACCCGACTTAAACTTACCACGGTTAAATGCCCTAAGCGCTTGACTGTTGG
TTCCGGCTTCACTGTGTTTGTGCGCTAGCATGTATTTTGGCGCAGGAGTA
GGTTGAACCTTTTACCCGCCGTTGTCAAGAAGAGATTATTCGGGTGTAGG
GGTAGACTTTTTGATGTTTTCGTTACATTTGGCGGGGGTGTCGAGCATAT
TTAGCTCGCTGAAATTCATCTGTACTATTTACAGAGGAAGTGCCGGTGTT
GTAGTGCACCGACACTCAATAATGGTATGAGCATATCTATTCACTTCAAT
ATTATTAATTTTTTCTCTGCCAGTGTTAGCAGCAGGCATTACAATGCTCT
TGTTTGACCGTAAATTTTGTTCAGGGTTCTTTGATCCTATGGGCGGGGGG
GACCCTGTATTATTTCAACATTTG
>OR126638_A_T._titanis
GTATTAATCGGGGGGTTTGGTAAATATTTATTACCTTTGTTACTAGGGTT
ACCCGACTTAAACTTACCACGGTTAAATGCCCTAAGCGCTTGACTGTTGG
TTCCGGCTTCCCTGTGTTTGTGCGCTAGCATGTATTTTGGCGCAGGAGTA
GGTTGAACCTTTTACCCGCCGTTGTCAAGAAGAGATTATTCGGGTGTAGG
GGTAGACTTTTTGATGTTTTCGTTACATTTGGCGGGGGTGTCGAGCATAT
TTAGCTCGCTGAAATTCATCTGTACTATTTACAGAGGAAGTGCCGGTGTT
GTAGTGCACCGACACTCAATAATGGTATGAGCATATCTATTCACTTCAAT
ATTATTAATTTTTTCTCTGCCGGTGTTAGCAGCAGGCATTACAATGCTCT
TGTTTGACCGTAAATTTTGTTCAGGGTTCTTTGATCCTATGGGCGGGGGG
GACCCTGTATTATTTCAACATTTG
>OR126622_A_T._lacerta
GTGTTGATTGGTGGCTTTGGCAATTATCTTTTACCTTTGTTATTAGGGTT
GCCCGATTTAAAATTACCCCGGCTTAATGCTTTGAGTGCTTGGTTGTTGG
TGCCAGCCTCACTATGCCTGTGTGCTAGTATGTATTTCGGGGCAGGGGTG
GGCTGAACCTTTTATCCTCCCCTGTCTAGTGGGGATTATTCTGGGCTTGG
CGTGGATTTTTTAATGTTCTCTCTGCATTTAGCTGGGGTGTCTAGAATAT
TCAGTTCACTGAAATTTATCTGCACTATTTATAGGGGGAGGGGGGGTGTA
CTCGTGCACCGCCACTCAATAATGATATGAGCTTATCTATTCACTTCTAT
ATTATTAATTTTCTCGTTACCTGTGTTAGCTGCGGGTATTACGATGCTCT
TGTTTGATCGTAAATTTTGTTCAGGTTTCTTTGACCCTATGGGTGGTGGG
GATCCTGTGTTGTTTCAGCACCTG
>OR126628_A_T._lacerta
GTGTTGATTGGTGGCTTTGGCAATTATCTTTTACCTTTGTTATTAGGGTT
GCCCGATTTAAAATTGCCCCGGCTTAATGCTTTGAGTGCTTGGTTGTTGG
TGCCAGCCTCACTATGTCTGTGTGCTAGCATGTATTTCGGGGCAGGGGTG
GGCTGAACCTTTTATCCTCCCCTGTCTAGTGGGGATTATTCTGGACTTGG
CGTGGATTTTTTAATGTTCTCTCTGCATTTAGCTGGGGTGTCTAGAATAT
TCAGTTCCCTGAAATTTATCTGCACTATTTATAGGGGGAGGGGAGGTGTA
CTCGTGCACCGCCACTCAATAATGATATGAGCCTATCTATTCACTTCTAT
ATTATTAATTTTCTCGTTACCTGTGTTAGCTGCGGGTATTACGATGCTCT
TGTTTGATCGTAAATTTTGTTCAGGTTTCTTTGACCCTATGGGTGGTGGG
GATCCTGTGTTGTTTCAGCACCTG
>OR126621_A_T._lacerta
GTGTTGATTGGTGGCTTTGGCAATTATCTTTTACCTTTGTTATTAGGGTT
GCCCGATTTAAAATTACCCCGGCTTAATGCTTTGAGTGCTTGGTTGTTGG
TGCCAGCCTCACTATGCCTGTGTGCTAGTATGTATTTCGGGGCAGGGGTG
GGCTGAACCTTTTATCCTCCCCTGTCTAGTGGGGATTATTCTGGACTTGG
CGTGGATTTTTTAATGTTCTCTCTGCATTTAGCTGGGGTGTCTAGAATAT
TCAGTTCCCTGAAATTTATCTGTACTATTTATAGGGGGAGGGGAGGTGTA
CTCGTGCACCGCCACTCAATAATGATATGAGCTTATCTATTCACTTCTAT
ATTATTAATTTTTTCGTTACCTGTGTTAGCTGCGGGTATTACGATGCTCT
TGTTTGATCGTAAATTTTGTTCAGGTTTCTTTGACCCTATGGGTGGTGGG
GATCCTGTGTTGTTTCAGCACCTG
>OR126626_A_T._lacerta
GTGTTGATTGGTGGCTTTGGCAATTATCTTTTACCTTTGTTATTAGGGTT
GCCCGATTTAAAATTACCCCGGCTTAATGCTTTGAGTGCTTGGTTGTTGG
TGCCAGCCTCATTATGCCTGTGTGCTAGTATGTATTTCGGGGCAGGGGTG
GGCTGAACCTTTTATCCTCCCCTGTCTAGTGGGGATTACTCTGGACTTGG
CGTGGATTTTTTAATGTTCTCTCTGCATTTAGCTGGGGTGTCTAGAATAT
TCAGTTCCCTGAAATTTATCTGCACTATTTATAGGGGGAGGGGAGGTGTA
CTCGTGCACCGCCACTCAATAATGATATGAGCTTATCTATTCACTTCTAT
ATTATTAATTTTCTCGTTACCTGTGTTAGCTGCGGGTATTACGATGCTCT
TGTTTGATCGTAAATTTTGTTCAGGTTTCTTTGACCCTATGGGTGGTGGG
GATCCTGTGTTGTTTCAGCACCTG
>OR126627_A_T._lacerta
GTGTTGATTGGTGGCTTTGGCAATTATCTTTTACCTTTGTTATTAGGGTT
GCCCGATTTAAAATTACCCCGGCTTAATGCTTTGAGTGCTTGGTTGTTGG
TGCCAGCCTCACTATGCCTGTGTGCTAGTATGTATTTCGGGGCAGGGGTG
GGCTGAACCTTTTATCCTCCCCTGTCTAGTGGGGATTATTCTGGACTTGG
CGTGGATTTTTTAATGTTCTCTCTGCATTTAGCTGGGGTGTCTAGAATAT
TCAGTTCCCTGAAATTTATCTGCACTATTTATAGGGGGAGGGGAGGTGTA
CTCGTGCACCGCCACTCAATAATGATATGAGCATATCTATTCACTTCTAT
ATTATTAATTTTCTCGTTACCTGTGTTAGCCGCGGGTATTACGATGCTCT
TGTTTGATCGTAAATTTTGTTCAGGTTTCTTTGACCCTATGGGTGGTGGG
GATCCTGTGTTGTTTCAGCACCTG
>OR126624_A_T._lacerta
GTGTTGATTGGTGGCTTTGGCAATTATCTTTTACCTTTGTTATTAGGGTT
GCCCGATTTAAAATTACCCCGGCTTAACGCTTTGAGTGCTTGGTTGTTGG
TGCCAGCCTCACTATGCCTGTGTGCTAGCATGTATTTCGGGGCAGGGGTG
GGCTGAACCTTTTATCCTCCCCTGTCTAGTGGGGATTATTCTGGGCTTGG
CGTGGATTTTTTAATGTTCTCTCTGCATTTAGCTGGGGTGTCTAGAATAT
TCAGTTCCCTGAAATTTATCTGCACTATTTATAGGGGGAGGGGAGGTGTA
CTCGTGCACCGCCACTCAATAATGATATGAGCTTATCTATTCACTTCTAT
ATTATTAATTTTCTCGTTACCTGTGTTAGCTGCGGGTATTACGATGCTCT
TGTTTGATCGTAAATTTTGTTCAGGTTTCTTTGATCCTATGGGTGGTGGG
GATCCTGTGTTGTTTCAGCACCTG
>OR126625_A_T._lacerta
GTGTTGATTGGTGGCTTTGGCAATTATCTTTTACCTTTGTTATTAGGGTT
GCCCGATTTAAAATTACCCCGGCTTAATGCTTTGAGTGCTTGGTTGTTGG
TGCCAGCCTCACTATGCCTGTGTGCTAGCATGTATTTCGGGGCAGGGGTG
GGCTGAACCTTTTATCCTCCCCTGTCTAGTGGGGATTATTCTGGACTTGG
CGTGGATTTTTTAATGTTCTCTCTGCATTTAGCTGGGGTATCTAGAATAT
TCAGTTCCTTGAAATTTATCTGCACTATTTATAGGGGGAGGGGAGGTGTA
CTCGTGCACCGCCACTCAATAATGATATGAGCTTATCTATTCACTTCTAT
ATTATTAATTTTCTCGTTACCTGTGTTAGCTGCGGGTATTACGATGCTCT
TGTTTGATCGTAAATTTTGTTCAGGTTTCTTTGACCCTATGGGTGGTGGG
GATCCTGTGTTGTTTCAGCACCTG
>OR126620_A_T._lacerta
GTGTTGATTGGTGGCTTTGGCAATTATCTTTTACCTTTGTTATTGGGGTT
GCCCGATTTAAAATTACCCCGGCTTAATGCTTTGAGTGCTTGGTTGTTGG
TGCCAGCCTCACTATGCCTGTGTGCTAGCATGTATTTCGGGGCAGGGGTG
GGCTGAACCTTTTATCCTCCCCTGTCTAGTGGGGATTATTCTGGACTTGG
CGTGGATTTTTTAATGTTCTCTCTGCATTTAGCTGGGGTGTCTAGAATAT
TCAGTTCCCTGAAATTTATTTGCACTATTTATAGGGGGAGGGGAGGTGTA
CTCGTGCACCGCCACTCAATAATGATATGAGCTTATCTATTCACTTCTAT
ATTATTAATTTTCTCGTTACCTGTGTTAGCTGCGGGTATTACGATGCTCT
TGTTTGATCGTAAATTTTGTTCAGGTTTCTTTGACCCTATGGGTGGTGGG
GATCCTGTGTTGTTTCAGCACCTG
>OR126629_A_T._lacerta
GTGTTGATTGGTGGCTTTGGCAATTATCTTTTACCTTTGTTATTAGGGTT
GCCCGATTTAAAATTACCCCGGCTTAATGCTTTGAGTGCTTGGTTGTTGG
TGCCAGCCTCACTATGCCTGTGTGCTAGCATGTATTTCGGGGCAGGGGTG
GGCTGAACCTTTTATCCTCCCCTGTCTAGTGGGGATTATTCTGGACTTGG
CGTGGATTTTTTAATGTTCTCTCTGCATTTAGCTGGGGTGTCTAGAATAT
TCAGTTCCCTGAAATTTATCTGTACTATTTATAGGGGGAGGGGAGGTGTA
CTCGTGCACCGCCACTCAATAATGATATGAGCTTATCTATTCACTTCTAT
ATTATTAATTTTCTCGTTACCTGTGTTAGCTGCGGGTATTACGATGCTCT
TGTTTGATCGTAAATTTTGTTCAGGTTTCTTTGACCCTATGGGTGGTGGG
GATCCTGTGTTGTTTCAGCACCTG
>OR126623_A_T._lacerta
GTGTTGATTGGTGGCTTTGGCAATTATCTTTTACCTTTGTTATTAGGGTT
GCCCGATTTAAAATTACCCCGGCTTAATGCTTTGAGTGCTTGGTTGTTGG
TGCCAGCCTCACTATGCCTGTGTGCTAGCATGTATTTCGGGGCAGGGGTG
GGCTGAACCTTTTATCCTCCCCTGTCTAGTGGGGATTATTCTGGACTTGG
CGTGGATTTTTTAATGTTCTCTCTGCATTTAGCTGGGGTGTCTAGAATAT
TCAGTTCCCTGAAATTTATCTGCACTATTTATAGGGGGAGGGGAGGTGTA
CTCGTGCACCGCCACTCAATAATGATATGAGCTTATCTATTCACTTCTAT
ATTATTAATTTTCTCGTTACCTGTGTTAGCTGCGGGTATTACGATGCTCT
TGTTTGATCGTAAATTTTGTTCAGGTTTCTTTGATCCTATGGGTGGTGGG
GATCCTGTGTTGTTTCAGCACCTG
>OR126636_A_T._lacerta
GTGTTGATTGGTGGCTTTGGCAATTATCTTTTACCTTTGTTATTAGGGTT
GCCCGATTTAAAATTACCCCGGCTTAATGCTTTGAGTGCTTGGTTGTTGG
TGCCAGCCTCACTATGCCTGTGTGCTAGCATGTATTTCGGGGCAGGGGTG
GGCTGAACCTTTTATCCTCCCCTGTCTAGTGGGGATTATTCTGGACTTGG
CGTGGATTTTTTAATGTTCTCTCTGCATTTAGCTGGGGTGTCTAGAATAT
TCAGTTCCCTGAAATTTATCTGCACTATTTATAGGGGGAGGGGAGGTGTA
CTCGTGCACCGCCACTCAATAATGATATGAGCTTATCTATTCACTTCTAT
ATTATTAATTTTCTCGTTACCTGTGTTAGCTGCGGGTATTACGATGCTCT
TGTTTGATCGTAAATTTTGTTCAGGTTTCTTTGACCCTATGGGTGGTGGG
GATCCTGTGTTGTTTCAGCACCTG
>OR126631_A_T._lacerta
GTGTTGATTGGTGGTTTTGGCAATTATCTTTTACCTTTGTTATTAGGGTT
GCCCGATTTAAAATTACCCCGGCTTAATGCTTTGAGTGCTTGGTTGTTGG
TGCCAGCCTCACTATGCCTGTGTGCTAGCATGTATTTCGGGGCAGGGGTG
GGCTGAACCTTTTATCCTCCCCTGTCTAGTGGGGATTATTCTGGACTTGG
CGTGGATTTTTTAATGTTCTCTCTGCATTTAGCTGGGGTGTCTAGAATAT
TCAGTTCCCTGAAATTTATCTGCACTATTTATAGGGGGAGGGGAGGTGTA
CTCGTGCACCGCCACTCAATAATGATATGAGCTTATCTATTCACTTCTAT
ATTATTAATTTTCTCGTTACCTGTGTTAGCTGCGGGTATTACGATGCTCT
TGTTTGATCGTAAATTTTGTTCAGGTTTCTTTGACCCTATGGGTGGTGGG
GATCCTGTGTTGTTTCAGCACCTG
>OR126632_A_T._lacerta
GTGTTGATTGGTGGCTTTGGCAATTATCTTTTACCTTTGTTATTAGGGTT
GCCCGATTTAAAATTACCCCGGCTTAATGCTTTGAGTGCTTGGTTGTTGG
TGCCAGCCTCACTATGCCTGTGTGCTAGCATGTATTTCGGGGCAGGGGTG
GGCTGAACCTTTTATCCTCCCCTGTCTAGTGGGGATTATTCTGGACTTGG
CGTGGATTTTTTAATGTTCTCTCTGCATTTAGCTGGGGTGTCTAGAATAT
TCAGTTCCCTGAAATTTATCTGCACTATTTATAGGGGGAGGGGAGGTGTA
CTTGTGCACCGCCACTCAATAATGATATGAGCTTATCTATTCACTTCTAT
ATTATTAATTTTCTCGTTACCTGTGTTAGCTGCGGGTATTACGATGCTCT
TGTTTGATCGTAAATTTTGTTCAGGTTTCTTTGACCCTATGGGTGGTGGG
GATCCTGTGTTGTTTCAGCACCTG
>OR126633_A_T._lacerta
GTGTTGATTGGTGGCTTTGGCAATTATCTTTTACCTTTGTTATTAGGGTT
GCCCGATTTAAAATTACCCCGGCTTAATGCTTTGAGTGCTTGGTTGTTGG
TGCCAGCCTCACTATGCCTGTGTGCTAGCATGTATTTCGGGGCAGGGGTG
GGATGAACCTTTTATCCTCCCCTGTCTAGTGGGGATTATTCTGGACTTGG
CGTGGATTTTTTAATGTTCTCTCTGCATTTAGCTGGGGTGTCTAGAATAT
TCAGTTCCCTGAAATTTATCTGCACTATTTATAGGGGGAGGGGAGGTGTA
CTCGTGCACCGCCACTCAATAATGATATGAGCTTATCTATTCACTTCTAT
ATTATTAATTTTCTCGTTACCTGTGTTAGCTGCGGGTATTACGATGCTCT
TGTTTGATCGTAAATTTTGTTCAGGTTTCTTTGACCCTATGGGTGGTGGG
GATCCTGTGTTGTTTCAGCACCTG
>OR126635_A_T._lacerta
GTGTTGATTGGTGGCTTTGGCAATTATCTTTTACCTTTGTTATTAGGGTT
GCCCGATTTAAAATTACCCCGGCTTAATGCTTTGAGTGCTTGGTTGTTGG
TGCCAGCCTCACTATGCCTGTGTGCTAGCATGTATTTCGGGGCAGGGGTG
GGCTGAACCTTTTATCCTCCCCTGTCTAGTGGGGATTATTCTGGACTTGG
CGTGGATTTTTTAATGTTCTCTCTGCATTTAGCTGGGGTGTCTAGAATAT
TCAGTTCCCTGAAATTTATCTGCACTATTTATAGGGGGAGGGGAGGTGTA
CTCGTGCACCGCCACTCAATAATGATATGAGCTTATCTATTCACTTCTAT
ATTATTAATTTTCTCGTTACCTGTGTTAGCTGCGGGTATTACGATGCTCT
TGTTTGATCGTAAATTTTGTTCAGGTTTCTTTGACCCCATGGGTGGTGGG
GATCCTGTGTTGTTTCAGCACCTG
>OR126634_A_T._lacerta
GTGTTGATTGGTGGCTTTGGCAATTATCTTTTACCTTTGTTATTAGGGTT
GCCCGATTTAAAATTACCCCGGCTTAATGCTTTGAGTGCTTGGCTGTTGG
TGCCAGCCTCACTATGCCTGTGTGCTAGCATGTATTTCGGGGCAGGGGTG
GGCTGAACCTTTTATCCTCCCCTGTCTAGTGGGGATTATTCTGGACTTGG
CGTGGATTTTTTAATGTTCTCTCTGCATTTAGCTGGGGTGTCTAGAATAT
TCAGTTCCCTGAAATTTATCTGCACTATTTACAGGGGGAGGGGAGGTGTA
CTCGTGCACCGCCACTCAATAATGATATGAGCTTATCTATTCACTTCTAT
ATTATTAATTTTCTCGTTACCTGTGTTAGCTGCGGGTATTACGATGCTCT
TGTTTGATCGTAAATTTTGTTCAGGTTTCTTTGACCCTATGGGTGGTGGG
GATCCTGTGTTGTTTCAGCACCTG
>OR126630_A_T._lacerta
GTGTTGATTGGTGGCTTTGGCAATTATCTTTTACCTTTGTTATTAGGGTT
GCCCGATTTAAAATTACCCCGGCTTAATGCTTTGAGTGCCTGGTTGTTGG
TGCCAGCCTCACTATGCTTGTGTGCTAGCATGTATTTCGGGGCAGGGGTG
GGCTGAACCTTTTATCCTCCCCTGTCTAGTGGGGATTATTCTGGACTTGG
CGTGGATTTTTTAATGTTCTCTCTGCATTTAGCTGGGGTGTCTAGAATAT
TCAGTTCCCTGAAATTTATCTGTACTATTTATAGGGGGAGGGGAGGTGTA
CTCGTGCACCGCCACTCAATAATGATATGAGCTTATCTATTCACTTCCAT
ATTATTAATTTTCTCGTTACCTGTGTTAGCTGCGGGTATTACGATGCTCT
TGTTTGATCGTAAATTTTGTTCAGGTTTCTTTGACCCTATGGGTGGTGGG
GATCCTGTGTTGTTTCAGCACCTG
>OP066719_T._patialense
GTGTTGATTGGCGGGTTTGGTAATTATTTGTTGCCATTATTGCTTGGTTT
GCCTGATTTGAATTTGCCTCGTTTGAATGCTTTAAGGGCTTGGTTGTTAG
TTCCTGCTAGGGTGTGTTTGTGCGCTAGTATGTACTTAGGCGCAGGGGTA
GGGTGGACGTTTTATCCGCCATTGTCTGGTGTGGATTATTCTGGTCGTGG
GGTGGATTTTCTGATGTTTTCTTTACATTTGGCAGGAGTGTCTAGGATTT
TTAGTTCTTTAAATTTTATTAGTACTATTTATACGGGCTGTGGTGGGCAG
GTTGTACACCGTTTGTCAATAATGGTTTGGGCATATCTGTTTACTTCAAT
TTTGTTGATTTTATCGTTGCCGGTGTTGGCAGCTGGTATTACTATGCTTT
TGTTTGATCGTAAATTCGGTTCGGGTTTTTTTGATCCTATGGGTGGTGGT
GATCCCGTGCTGTTTCAGCATTTG
>OR432511_T._Hafiensis_sp.n.
GTGCTAATAGGCGGGTTTGGTAATTATTTATTGCCTTTGCTTCTTGGGTT
GCCTGATTTAAAATTGCCTCGGTTAAAAGCATTGAGGGCTTGGTTATTGG
TGCCGGCTAGTCTGTGTTTGTGCATAAGTATGTATTTGGGGGCTGGTGTG
GGATGGACATTTTATCCTCCTCTTTCCGGTATAGACTATTCTGGTCGTGG
TGTGGATTTTTTGATGTTCTCATTGCACTTAGCAGGTGTCTCTAGTATTT
TTAGTTCGTTGAATTTTATAAGAACTATATATACTGGCTGTGGGGGTCAG
GTGGTTCATCGCTTGTCTATTATGGTTTGAGCATATTTATTTACATCTNT
TTTGTTGATTTTGTCTCTTCCCGTGTTGGCAGCGGGTATAACTATGCTTT
TGTTTGATCGTAAATTTGGTTCTGGTTTTTTTGACCCTATGGGAGGCGGG
GATCCTGTGTTGTTTCAGCATTTG
>OR126642_B_T._cabrarum
GTGCTTATAGGAGGTTTTGGAAATTATTTATTGCCTCTTTTGCTAGGATT
AGGAGATTTAAATTTACCACGATTAAAAGCATTAAGTGCGTGATTGCTTG
TTCCTGCATCTCTTTGTTTGTGTTTAAGTATGTATTTAGGAGCTGGGGTA
GGTTGAACTTTCTACCCCCCTCTTTCAAGTAGAGATTATTCGGGACGTGG
TGTGGATTTTTTAATGTTTGCATTACATTTGGCAGGAGTTTCTAGGATTT
TTAGGTCCTTAAATTTTATTTGTACGATTTATAGGGGTAGAGGGGGTACT
GTTGTTCATCGCCATTCTATAATGATATGGGCGTACTTGTTTACCTCTAT
ATTGTTGATTTTGTCTTTACCTGTTCTTGCGGCAGGGATTACTATGTTGC
TATTCGATCGTAAATTTGGTGCTGGATTTTTTGATCCTATGGGTGGAGGA
GACCCTGTTTTATTTCAACATCTT
>OR126644_B_T._tragorum
GTTCTTATTGGGGGTTTTGGAAATTATTTGTTACCTCTCCTACTAGGGTT
GGGGGATTTGAATTTACCGCGATTGAAAGCCTTGAGGGCCTGACTACTTG
TCCCGGCATCTCTCTGCCTGTGTTTAAGAATGTATTTGGGAGCTGGCGTA
GGTTGGACTTTCTACCCCCCACTCTCAAGAAGAGATTATTCCGGCCGTGG
TGTAGATTTTTTAATGTTTGCATTACATTTAGCAGGGGTTTCTAGAATTT
TTAGATCTTTAAAATTTATTTGTACAATCTACAGCGGAAGGGGGGGTGCT
GTGGTACACCGGCACTCCATAATGATATGGGCGTACTTGTTTACCTCTAT
ATTATTGATTTTATCACTACCTGTTCTTGCAGCAGGAATTACTATGTTGC
TTTTTGACCGTAAATTTGGTGCCGGGTTTTTTGACCCTATGGGGGGTGGA
GATCCTGTCTTGTTTCAGCATTTG
>OR126646_B_T._tragorum
GTTCTTATTGGGGGTTTTGGAAATTATTTATTACCTCTCCTACTAGGGTT
GGGGGATTTGAATTTACCGCGATTGAAAGCCTTGAGGGCCTGACTACTTG
TCCCGGCATCTCTCTGCCTGTGTTTAAGAATGTATTTGGGAGCTGGTGTA
GGTTGGACTTTCTACCCCCCACTCTCAAGAAGAGATTATTCCGGCCGTGG
TGTAGATTTTTTAATGTTTGCATTACATTTAGCAGGGGTTTCTAGAATTT
TTAGATCTTTAAAATTTATTTGTACAATCTACAGCGGAAGGGGGGGTGCT
GTGGTACACCGGCACTCCATAATGATATGGGCGTACTTGTTTACCTCTAT
ATTATTGATTTTATCACTACCTGTTCTTGCAGCAGGAATCACTATGTTGC
TTTTTGACCGTAAATTTGGTGCCGGGTTTTTTGATCCTATGGGGGGTGGA
GATCCTGTCTTGTTTCAGCATTTG
>OR126648_B_T._tragorum
GTTCTTATTGGGGGTTTTGGAAATTATTTATTACCTCTCCTACTAGGGTT
GGGGGATTTGAATTTACCGCGATTGAAAGCCTTGAGGGCCTGACTACTTG
TCCCGGCATCTCTCTGCCTGTGTTTAAGAATGTATTTGGGAGCTGGTGTA
GGTTGGACTTTCTACCCCCCACTCTCAAGAAGAGATTATTCCGGCCGTGG
TGTAGATTTTTTAATGTTTGCATTACATTTAGCAGGGGTTTCTAGAATTT
TTAGATCTTTAAAATTTATTTGTACAATCTACAGCGGAAGGGGGGGTGCT
GTGGTACACCGGCACTCCATAATGATATGGGCGTACTTGTTTACCTCTAT
ATTATTGATTTTATCACTACCTGTTCTTGCAGCAGGAATCACTATGTTGC
TTTTTGACCGTAAATTTGGTGCCGGGTTTTTTGATCCTATGGGGGGTGGT
GATCCTGTCTTGTTTCAGCATTTG
>OR126647_B_T._tragorum
GTTCTTATTGGGGGTTTTGGAAATTATTTATTACCTCTCCTACTAGGGTT
GGGGGATTTGAATTTACCGCGATTGAAAGCCTTGAGGGCCTGACTACTTG
TCCCGGCATCTCTCTGCCTGTGTTTAAGAATGTATTTGGGAGCTGGTGTA
GGTTGGACTTTCTACCCCCCACTCTCAAGAAGAGATTATTCTGGCCGTGG
TGTAGATTTTTTAATGTTTGCATTACATTTAGCAGGGGTTTCTAGAATTT
TTAGATCTTTAAAATTTATTTGTACAATCTACAGCGGAAGGGGGGGTGCT
GTGGTACACCGGCACTCCATAATGATATGGGCGTACTTGTTTACCTCTAT
ATTATTGATTTTATCACTACCTGTTCTTGCAGCAGGAATCACTATGTTGC
TTTTTGACCGTAAATTTGGTGCCGGGTTTTTTGATCCTATGGGGGGTGGT
GATCCTGTCTTGTTTCAGCATTTG
>OR126661_B_T._cutmorei
GTGCTTATTGGGGGTTTCGGTAATTATTTATTACCTCTTTTATTAGGGTT
GGGGGATCTGAATTTACCCCGACTGAAAGCATTGAGTGCCTGACTGCTTG
TTCCAGCATCTCTTTGTCTGTGTTTAAGTATGTATCTGGGTGCCGGTGTT
GGTTGAACTTTCTATCCCCCTCTCTCAAGGAGAGACTACTCAGGCCGTGG
TGTGGATTTTTTAATGTTTGCGTTACACTTAGCAGGGGTTTCTAGAATTT
TTAGATCTTTAAACTTCATTTGTACTATTTACAGCGGGAGCGGGGGTGTT
GTGGTACACCGACATTCAATAATGATTTGGGCATATTTGTTCACCTCTAT
ATTGTTGATTTTGTCTCTTCCTGTTCTTGCAGCAGGAATCACTATGCTGC
TTTTTGACCGTAAATTTGGTGCCGGCTTCTTTGATCCGATGGGGGGTGGT
GATCCTGTTTTGTTCCAGCATTTG
>OR126662_B_T._cutmorei
GTGCTTATTGGGGGTTTCGGTAATTATTTATTACCTCTTTTATTAGGGTT
GGGGGATCTGAATTTACCCCGACTGAAAGCATTGAGTGCCTGACTGCTTG
TTCCAGCATCTCTTTGTCTGTGTTTAAGTATGTATCTGGGTGCCGGTGTT
GGTTGAACTTTCTATCCCCCTCTCTCAAGGAGAGACTACTCAGGCCGTGG
TGTGGATTTTTTAATGTTTGCGTTACACTTAGCAGGGGTTTCTAGAATTT
TTAGATCTTTAAACTTCATTTGTACAATTTACAGCGGGAGCGGGGGTGTT
GTGGTACACCGACATTCAATAATGATTTGGGCATATTTGTTCACCTCTAT
ATTGTTGATTTTGTCTCTTCCTGTTCTTGCAGCAGGAATCACTATGCTGC
TTTTTGACCGTAAATTTGGTGCCGGCTTCTTTGATCCGATGGGGGGTGGT
GATCCTGTTTTGTTCCAGCATTTG
>OR126663_B_T._cutmorei
GTGCTTATTGGGGGTTTCGGTAATTATTTATTACCTCTTTTATTAGGGTT
GGGGGATCTGAATTTACCCCGACTGAAAGCATTGAGTGCCTGACTACTTG
TTCCAGCATCTCTTTGTCTGTGTTTAAGTATGTATCTGGGTGCCGGTGTT
GGTTGAACTTTCTATCCCCCTCTCTCAAGGAGAGACTACTCAGGCCGTGG
TGTGGATTTTTTAATGTTTGCGTTACACTTAGCAGGGGTTTCTAGAATTT
TTAGATCTTTAAACTTCATTTGTACTATTTACAGCGGGAGCGGGGGTGTT
GTGGTACACCGACATTCAATAATGATTTGGGCATATTTGTTCACCTCTAT
ATTGTTGATTTTGTCTCTTCCTGTTCTTGCAGCAGGAATCACTATGCTGC
TTTTTGACCGTAAATTTGGTGCCGGCTTCTTTGATCCGATGGGTGGTGGT
GATCCTGTTTTGTTCCAGCATTTG
>OR126664_B_T._cutmorei
GTACTTATTGGGGGTTTCGGTAATTATTTATTACCCCTTTTATTAGGGTT
GGGAGATCTGAATTTACCACGATTGAAAGCATTGAGTGCCTGACTGCTTG
TTCCAGCATCTCTCTGTTTGTGTTTAAGTATGTACTTGGGTGCCGGTGTA
GGTTGAACATTCTACCCTCCACTCTCAAGAAGAGACTACTCCGGTCGTGG
TGTAGATTTTTTAATGTTTGCGTTACATTTAGCAGGGGTTTCTAGAATTT
TTAGATCTTTAAACTTTATTTGTACTATTTACAGTGGGAGCGGGGGTGTT
GTGGTACACCGGCATTCAATAATGATATGGGCATATCTGTTCACTTCTAT
ATTGTTGATTTTGTCTCTTCCTGTCCTTGCAGCAGGAATCACTATGCTGC
TTTTTGACCGTAAATTTGGTGCCGGCTTCTTTGATCCGATGGGAGGTGGC
GATCCTGTTTTGTTCCAGCACTTG
>OR126653_B_T._chevrarum
GTGCTTATAGGCGGGTTTGGTAATTATTTGTTACCTCTCTTGTTAGGATT
AGGGGATCTGAACTTACCCCGACTAAAAGCTTTGAGTGCTTGATTGCTTG
TTCCAGCTTCTCTTTGTTTGTGTTTAAGTATGTACTTGGGGGCCGGCGTG
GGTTGGACCTTCTACCCTCCGCTCTCTAGAAGAGATTATTCCGGCCGAGG
GGTAGACTTCTTAATGTTCGCGTTGCACTTAGCAGGGGTCTCTAGAATTT
TTAGATCTCTAAACTTCATTTGCACTATCTATAGTGGAAGGGGGGGTGCG
GTAGTGCACCGGCATTCGATAATGATATGGGCCTATTTGTTCACCTCTAT
ATTATTGATTTTATCTCTACCTGTGCTTGCAGCAGGTATTACTATGTTGC
TTTTTGACCGTAAATTTGGTGCTGGGTTTTTTGATCCTATGGGAGGCGGT
GACCCTGTTTTGTTCCAACACCTG
>OR126652_B_T._chevrarum
GTGCTTATAGGCGGGTTTGGTAATTATTTGTTACCTCTCTTGTTAGGATT
AGGGGATCTGAACTTACCCCGACTAAAAGCTTTGAGTGCTTGATTGCTTG
TTCCAGCTTCTCTTTGTTTGTGTTTAAGTATGTACTTGGGGGCTGGCGTG
GGTTGGACCTTCTACCCTCCGCTCTCTAGAAGAGATTATTCCGGCCGAGG
GGTAGACTTCTTAATGTTCGCGTTGCACTTAGCAGGGGTCTCTAGAATTT
TTAGATCTCTAAACTTCATTTGCACTATCTATAGTGGAAGGGGGGGTGCG
GTAGTGCACCGGCATTCGATAATGATATGGGCCTATTTGTTCACCTCTAT
ATTATTGATTTTATCTCTACCTGTGCTTGCAGCAGGTATTACTATGTTGC
TTTTTGACCGTAAATTTGGTGCCGGGTTTTTTGATCCTATGGGAGGCGGT
GACCCTGTTTTGTTCCAACACCTG
>OR126651_B_T._chevrarum
GTGCTTATAGGCGGGTTTGGTAATTATTTGTTACCTCTCTTGTTAGGATT
AGGGGATCTGAACTTACCCCGACTAAAAGCTTTGAGTGCTTGATTGCTTG
TTCCAGCTTCTCTTTGTTTGTGTTTAAGTATGTACTTGGGGGCTGGCGTG
GGTTGGACCTTCTACCCTCCGCTCTCTAGAAGAGATTATTCCGGCCGAGG
GGTAGACTTCTTAATGTTCGCGTTGCACTTAGCAGGGGTCTCTAGAATTT
TTAGATCTCTAAACTTCATTTGCACTATCTATAGTGGAAGGGGGGGTGCG
GTAGTGCACCGGCATTCGATAATGATATGGGCCTATTTGTTCACCTCTAT
ATTATTGATTTTATCTCTACCTGTGCTTGCAGCAGGTATTACTATGTTGC
TTTTTGACCGTAAATTTGGTGCTGGGTTTTTTGATCCTATGGGAGGTGGT
GACCCTGTTTTGTTCCAACACCTG
>OR126655_B_T._chevrarum
GTGCTTATAGGCGGGTTTGGTAATTATTTGTTACCTCTCTTGTTAGGATT
AGGGGATCTGAACTTACCCCGACTAAAAGCTTTGAGTGCTTGATTGCTTG
TTCCAGCTTCTCTTTGTTTGTGTTTAAGTATGTACTTGGGGGCTGGCGTG
GGTTGGACCTTCTACCCTCCGCTCTCTAGAAGAGATTATTCCGGCCGAGG
GGTAGACTTCTTAATGTTCGCGTTGCACTTAGCAGGGGTCTCTAGAATTT
TTAGATCTCTAAACTTCATTTGCACTATCTATAGTGGAAGGGGGGGTGCG
GTAGTGCACCGGCATTCGATAATGATATGGGCCTATTTGTTCACCTCTAT
ATTATTGATTTTATCTCTACCTGTGCTTGCAGCAGGTATTACTATGTTGC
TTTTTGACCGTAAATTTGGTGCTGGGTTTTTTGATCCTATGGGAGGCGGT
GACCCTGTTTTGTTCCAACACCTG
>OR126656_B_T._chevrarum
GTGCTTATAGGCGGGTTTGGTAATTATTTGTTACCTCTCTTGTTAGGATT
AGGGGATCTGAACTTACCCCGACTAAAAGCTTTGAGTGCTTGATTGCTTG
TTCCAGCTTCTCTTTGTTTGTGTTTAAGTATGTACTTGGGGGCTGGCGTG
GGTTGGACCTTCTACCCTCCGCTCTCTAGAAGAGATTATTCCGGCCGAGG
GGTAGACTTCTTAATGTTCGCGTTGCACTTAGCAGGGGTCTCTAGAATTT
TTAGATCTCTAAACTTCATTTGCACTATCTATAGTGGAAGGGGGGGTGCG
GTAGTGCACCGGCATTCGATAATGATATGGGCCTATTTGTTCACCTCTAT
ATTATTGATTTTATCTCTACCTGTGCTTGCAGCAGGTATTACTATGTTGC
TTTTTGACCGTAAATTTGGTGCTGGGTTTTTTGATCCTATGGGAGGCGGT
GACCCTGTTTTGTTCCAACACCTG
>OR126654_B_T._chevrarum
GTGCTTATAGGCGGGTTTGGTAATTATTTGTTACCCCTCTTGTTAGGATT
AGGGGATCTGAACTTACCCCGACTAAAAGCTTTAAGTGCTTGATTGCTTG
TTCCAGCTTCTCTTTGTTTGTGTTTAAGTATGTACTTGGGGGCTGGCGTG
GGTTGGACCTTCTACCCTCCGCTCTCTAGAAGAGATTATTCCGGCCGAGG
GGTAGACTTCTTAATGTTCGCGTTGCACTTAGCAGGGGTCTCTAGAATTT
TTAGATCTCTAAACTTCATTTGCACTATCTATAGTGGAAGGGGGGGTGCG
GTAGTGCACCGGCATTCGATAATGATATGGGCCTATTTGTTCACCTCTAT
ATTATTGATTTTATCTCTACCTGTGCTTGCAGCAGGTATTACTATGTTGC
TTTTTGACCGTAAATTTGGTGCTGGGTTTTTTGATCCTATGGGAGGCGGT
GACCCTGTTTTGTTCCAACACCTG
>OR126673_B_T._panos
GTTCTTATAGGGGGGTTTGGTAATTATTTGTTACCTCTTTTGTTAGGGTT
GGGGGATTTAAATTTACCACGATTAAAAGCTTTGAGTGCCTGGCTCCTTG
TTCCAGCATCTTTGTGTCTGTGCCTAAGTATGTACTTAGGTGCTGGAGTA
GGTTGAACTTTCTACCCCCCACTGTCTAGAAGAGATTATTCTGGGCGTGG
TGTAGATTTTTTAATGTTTGCGCTTCATTTAGCAGGGGTTTCCAGGATTT
TTAGATCTCTAAATTTTATTTGCACTATTTATAGTGGAAGGGGAGGTGTT
GTTGTACATCGGCACTCCATAATGGTATGGGCTTATTTGTTTACATCGGT
ATTACTAATTTTATCCTTACCTGTTCTTGCAGCAGGAATTACTATGTTGC
TTTTTGATCGTAAATTTGGTGCCGGTTTCTTTGATCCTATGGGAGGGGGG
GACCCCGTTCTGTTTCAACATTTG
>OR126674_B_T._panos
GTTCTTATAGGGGGGTTTGGTAATTATTTGTTACCTCTTTTGTTAGGGTT
GGGGGATTTAAATTTACCACGATTAAAAGCTTTGAGTGCCTGGCTCCTTG
TTCCAGCATCTTTGTGTCTGTGCCTAAGTATGTACTTAGGTGCTGGAGTA
GGTTGAACTTTCTACCCCCCACTTTCTAGAAGAGATTATTCTGGGCGTGG
TGTAGATTTTTTAATGTTTGCGCTTCATTTAGCAGGGGTTTCCAGGATTT
TTAGATCTCTAAATTTTATTTGCACTATTTATAGTGGAAGGGGAGGTGTT
GTTGTACACCGGCACTCCATAATGGTATGGGCTTATTTGTTTACATCGGT
ATTACTAATTTTATCCTTACCTGTTCTTGCAGCAGGAATTACTATGTTGC
TTTTTGATCGTAAATTTGGTGCCGGTTTCTTTGATCCTATGGGAGGGGGG
GACCCCGTTCTGTTTCAACATTTG
>OR126665_B_T._daphnidis
GTGCTTATCGGAGGTTTTGGTAAATATTTGTTACCATTATTGTTAGGCCT
CGGGGATTTAAACCTACCCCGGCTTAAAGCATTGAGGGCGTGACTCCTTG
TACCTGCGTCCCTTTGCCTATGCTTAAGAATGTACTTAGGGGCCGGGGTA
GGGTGAACCTTTTACCCCCCCCTCTCTAGTAGGGATTACTCCGGACGAGG
CGTAGATTTTCTAATGTTTGCTCTTCACTTAGCTGGGGTATCTAGTATTT
TTAGTTCTTTAAACTTTATCTGTACTATTTACAGTGGAAGGGGTGGTAGT
GTGGTGCACCGCCACTCTATAATGGTATGGGCTTACCTGTTTACATCAAT
ATTATTGATTTTATCTTTGCCAGTACTCGCAGCTGGTATAACCATGTTAT
TATTCGACCGTAAATTTGGTGCTGGGTTCTTTGACCCCATGGGGGGAGGG
GATCCCGTGCTGTTCCAACACCTA
>OR126666_B_T._daphnidis
GTGCTTATCGGAGGTTTTGGTAAATATTTGTTACCACTCTTGTTAGGCCT
TGGGGACTTAAACCTACCCCGGCTTAAAGCATTGAGGGCGTGACTTCTTG
TACCCGCGTCCCTTTGCCTATGCCTAAGAATGTACTTAGGGGCCGGGGTA
GGGTGAACCTTTTACCCCCCCCTCTCTAGTAGGGATTATTCCGGACGAGG
CGTAGATTTTCTAATGTTTGCCCTTCACTTAGCTGGGGTATCTAGTATTT
TTAGTTCTTTAAACTTTATCTGTACTATTTACAGTGGAAGGGGTGGTAGT
GTGGTGCACCGCCACTCTATAATGGTATGGGCTTACCTGTTTACATCAAT
ATTATTGATTTTATCTTTGCCAGTACTCGCAGCTGGTATAACTATGTTAT
TATTCGACCGTAAATTTGGTGCTGGGTTCTTTGACCCTATGGGGGGAGGC
GATCCTGTGCTGTTCCAACATCTA
>OR126667_B_T._daphnidis
GTGCTTATCGGAGGTTTTGGTAAATATTTGTTACCACTATTGTTAGGCCT
CGGGGACTTAAACCTACCCCGGCTTAAAGCATTGAGGGCGTGACTTCTTG
TACCCGCGTCCCTTTGCCTATGCCTAAGAATGTACTTAGGGGCCGGGGTA
GGGTGAACCTTTTACCCCCCCCTCTCTAGTAGGGATTATTCCGGACGAGG
CGTAGATTTTCTAATGTTTGCCCTTCACTTAGCTGGGGTATCTAGTATTT
TTAGTTCTTTAAACTTTATCTGTACTATTTACAGTGGAAGGGGTGGTAGT
GTGGTGCACCGCCACTCTATAATGGTATGGGCTTACCTGTTTACATCAAT
ATTATTGATTTTATCTTTGCCAGTACTCGCAGCTGGTATAACTATGTTAT
TATTCGACCGCAAATTTGGTGCTGGGTTCTTTGACCCCATGGGGGGAGGG
GATCCTGTGCTGTTCCAACATCTA
>OR126668_B_T._daphnidis
GTGCTTATCGGAGGTTTTGGTAAATATCTGTTACCATTATTGTTAGGCCT
TGGGGACTTAAACCTACCCCGGCTTAAAGCATTGAGGGCGTGACTTCTTG
TACCCGCGTCCCTTTGCCTATGCCTAAGAATGTACTTAGGGGCCGGGGTA
GGGTGAACCTTTTACCCCCCCCTCTCTAGTAGGGATTATTCCGGACGAGG
CGTAGATTTTCTAATGTTTGCCCTACACTTAGCTGGGGTATCTAGTATTT
TTAGTTCTTTAAACTTTATCTGTACTATTTACAGTGGAAGGGGTGGTAGT
GTGGTGCACCGCCACTCTATAATGGTATGGGCTTACCTGTTTACATCAAT
ATTATTGATTTTATCTTTGCCAGTACTCGCAGCTGGTATAACTATGTTAT
TATTCGACCGTAAATTTGGTGCTGGGTTCTTTGACCCCATGGGGGGAGGG
GATCCTGTGCTGTTCCAACATCTA
>OR126669_B_T._daphnidis
GTGCTTATCGGAGGTTTTGGTAAATATTTGTTACCATTATTGTTAGGCCT
TGGGGACTTAAACCTACCCCGGCTTAAAGCATTGAGGGCGTGACTTCTTG
TACCCGCGTCCCTTTGCCTATGCCTAAGAATGTACTTAGGGGCCGGGGTA
GGGTGAACCTTTTACCCCCCCCTCTCTAGTAGGGATTATTCCGGACGAGG
CGTAGATTTTCTAATGTTTGCCCTTCACTTAGCTGGGGTATCTAGTATTT
TTAGTTCTTTAAACTTTATCTGTACTATTTACAGTGGAAGGGGTGGTAGT
GTGGTGCACCGCCACTCTATAATGGTATGGGCTTACCTGTTTACATCAAT
ATTATTGATTTTATCTTTGCCAGTACTCGCAGCTGGTATAACTATGTTAT
TATTCGACCGTAAATTTGGTGCTGGGTTCTTTGACCCCATGGGGGGAGGG
GATCCTGTGCTGTTCCAACACCTA
>OR126671_B_T._daphnidis
GTGCTTATCGGAGGTTTTGGTAAATATTTGTTACCATTATTGTTAGGCCT
TGGGGACTTAAACCTACCCCGGCTTAAAGCATTGAGGGCGTGACTTCTTG
TACCCGCGTCCCTTTGCCTATGCCTAAGAATGTACTTAGGGGCCGGGGTA
GGGTGAACCTTTTACCCCCCCCTCTCTAGTAGGGATTATTCCGGACGAGG
CGTAGATTTTCTAATGTTTGCCCTTCACTTAGCTGGGGTATCTAGTATTT
TTAGTTCTTTAAACTTTATCTGTACTATTTACAGTGGAAGGGGTGGTAGT
GTGGTGCACCGCCACTCTATAATGGTATGGGCTTACCTGTTTACATCAAT
ATTATTGATTTTATCTTTGCCAGTACTCGCAGCTGGTATAACTATGTTAT
TATTCGACCGTAAATTTGGTGCTGGGTTCTTTGACCCCATGGGGGGAGGG
GATCCTGTGCTGTTCCAACATCTA
>OR126670_B_T._daphnidis
GTGCTTATCGGAGGTTTTGGCAAATACTTGTTACCATTATTGTTAGGCCT
TGGGGACTTAAACCTACCCCGGCTTAAAGCATTGAGGGCGTGACTTCTTG
TACCCGCGTCCCTTTGCCTATGCCTAAGAATGTACTTAGGGGCCGGGGTA
GGGTGAACCTTTTACCCCCCCCTCTCTAGTAGGGATTATTCCGGACGAGG
CGTAGATTTTCTAATGTTTGCCCTTCACTTAGCTGGGGTATCTAGTATTT
TTAGTTCTTTAAACTTTATCTGTACTATTTACAGTGGAAGGGGTGGTAGT
GTGGTGCACCGCCACTCTATAATGGTATGGGCTTACCTGTTTACATCAAT
ATTATTGATTTTATCTTTGCCAGTACTCGCAGCTGGTATAACTATGTTAT
TATTCGACCGTAAATTTGGTGCTGGGTTCTTTGACCCCATGGGGGGAGGG
GATCCTGTGCTGTTCCAACATCTA
>OR126679_C1_T._fusilieri
GTTTTAATAGGTGGTTTTGGTAAATACCTCCTTCCTCTACTTCTAGGTCT
TTCTGACCTTAATTTACCTCGTTTAAACGCTCTTAGCGCATGGTTGTTAA
TTCCTGCTTCTCTTTGTCTTTGTATTAGTATGTACCTCGGTGCAGGAGTT
GGTTGGACTTTTTATCCTCCGTTATCTAGGGGTGATTATTCAGGACTTGG
GGTTGATTTTTTGATGTTTTCTCTCCACCTGGCGGGTGTTTCCAGTATTT
TTAGTTCTCTCAAATTTATTTGCACCATATACAACGGCAGGGGTAGTGTT
ATAACTCACCGCAATTCTATTATGGTTTGAGCTTATCTTTTTACATCCAT
ACTTCTAATATTTTCTCTTCCTGTTTTAGCGGCAGGTATAACTATGCTTC
TTTTCGACCGAAAATTCTGCTCTTGTTTTTTTGATCCTATGGGCGGTGGG
GACCCTGTCCTTTTCCAACATCTT
>OR126678_C1_T._fusilieri
GTTTTAATAGGTGGTTTTGGTAAATACCTCCTTCCTCTACTTCTGGGTCT
TTCTGACCTTAATTTACCTCGTTTAAACGCTCTTAGCGCATGGTTGTTAA
TTCCTGCTTCTCTTTGTCTTTGTATTAGTATGTACCTCGGTGCAGGAGTT
GGTTGGACTTTTTATCCTCCGTTATCTAGGGGTGATTATTCAGGACTTGG
GGTTGATTTTTTGATGTTTTCTCTCCACCTGGCGGGTGTTTCCAGCATTT
TTAGTTCTCTCAAATTTATTTGCACCATATACAACGGCAGGGGCAGTGTT
ATAACTCACCGCAATTCTATTATGGTTTGAGCTTATCTTTTTACATCCAT
ACTTCTAATATTTTCTCTTCCTGTTTTAGCGGCAGGTATAACTATGCTTC
TTTTCGACCGAAAATTCTGCTCTTGTTTTTTTGATCCTATGGGTGGTGGG
GACCCTGTCCTTTTCCAACATCTT
>OR126675_C1_T._fusilieri
GTTTTAATAGGTGGTTTTGGTAAATACCTCCTTCCTCTACTTCTGGGTCT
TTCTGACCTTAATTTACCTCGTTTAAACGCTCTTAGCGCATGGTTGTTAA
TTCCTGCTTCTCTTTGTCTTTGTATTAGTATGTACCTCGGTGCAGGAGTT
GGTTGGACTTTTTATCCTCCGTTATCTAGGGGTGATTATTCAGGACTTGG
GGTTGATTTTTTGATGTTTTCTCTCCACCTGGCGGGTGTTTCCAGTATTT
TTAGTTCTCTCAAATTTATTTGCACCATATACAACGGCAGGGGTAGTGTT
ATAACTCACCGCAATTCTATTATGGTTTGAGCTTATCTTTTTACATCCAT
ACTTCTAATATTTTCTCTTCCTGTTTTAGCGGCAGGTATAACTATGCTTC
TTTTCGACCGAAAATTCTGCTCTTGTTTTTTTGATCCTATGGGTGGTGGG
GACCCTGTCCTTTTCCAACATCTT
>OR126677_C1_T._fusilieri
GTTTTAATAGGTGGTTTTGGTAAATACCTCCTTCCTCTACTTCTGGGTCT
TTCTGACCTTAATTTACCTCGTTTAAACGCTCTTAGCGCATGGTTGTTAA
TTCCTGCTTCTCTTTGTCTTTGTATTAGTATGTACCTCGGTGCAGGAGTT
GGTTGGACTTTTTATCCTCCGTTATCTAGGGGTGATTATTCAGGACTTGG
GGTTGATTTTTTGATGTTTTCTCTCCACCTGGCGGGTGTTTCCAGTATTT
TTAGTTCTCTCAAATTTATTTGCACCATATACAACGGCAGGGGTAGTGTT
ATAACTCACCGCAATTCTATTATGGTTTGAGCTTATCTTTTTACATCCAT
ACTTCTAATATTTTCTCTTCCTGTTTTAGCGGCAGGTATAACTATGCTTC
TTTTCGACCGAAAATTCTGCTCTTGTTTTTTTGATCCTATGGGTGGTGGG
GACCCTGTCCTTTTCCAACATCTT
>OR126681_C1_T._fusilieri
GTTTTAATAGGTGGTTTTGGTAAATACCTCCTTCCTCTACTTCTGGGTCT
TTCTGACCTTAATTTACCTCGTTTAAACGCTCTTAGCGCATGGTTGTTAA
TTCCTGCTTCTCTTTGTCTTTGTATTAGTATGTACCTCGGTGCAGGAGTT
GGTTGGACTTTTTATCCTCCGTTATCTAGGGGTGATTATTCAGGACTTGG
GGTTGATTTTTTGATGTTTTCTCTCCACCTGGCGGGTGTTTCCAGTATTT
TTAGTTCTCTCAAATTTATTTGTACCATATACAACGGCAGGGGTAGTGTT
ATAACTCACCGCAATTCTATTATGGTTTGAGCTTATCTTTTTACATCCAT
ACTTCTAATATTTTCTCTTCCTGTTTTAGCGGCAGGTATAACTATGCTTC
TTTTCGACCGAAAATTCTGCTCTTGTTTTTTTGATCCTATGGGTGGTGGG
GACCCTGTCCTTTTCCAACATCTT
>OR126682_C1_T._fusilieri
GTTTTAATAGGTGGTTTTGGTAAATACCTCCTTCCTCTACTTCTGGGTCT
TTCTGACCTTAATTTACCTCGTTTAAACGCTCTTAGCGCATGGTTGTTAA
TTCCTGCTTCCCTTTGTCTTTGTATTAGTATGTACCTCGGTGCAGGAGTT
GGTTGGACTTTTTATCCTCCGTTATCTAGGGGTGATTATTCAGGACTTGG
GGTTGATTTTTTGATGTTTTCTCTCCACCTGGCGGGTGTTTCCAGTATTT
TTAGTTCTCTCAAATTTATTTGCACCATATACAACGGCAGGGGTAGTGTT
ATAACTCACCGCAATTCTATTATGGTTTGAGCTTATCTTTTTACATCCAT
ACTTCTAATATTTTCTCTTCCTGTTTTAGCGGCAGGTATAACTATGCTTC
TTTTCGACCGAAAATTCTGCTCTTGTTTTTTTGATCCTATGGGTGGTGGG
GACCCTGTCCTTTTCCAACATCTT
>OR126683_C1_T._fusilieri
GTTTTAATAGGTGGTTTTGGTAAATACCTCCTTCCTCTACTTCTGGGTCT
TTCTGACCTTAATTTACCTCGTTTAAACGCTCTTAGCGCATGGTTGCTAA
TTCCTGCTTCCCTTTGTCTTTGTATTAGTATGTACCTCGGTGCAGGAGTT
GGTTGGACTTTTTATCCTCCGTTATCTAGGGGTGATTATTCAGGACTTGG
GGTTGATTTTTTGATGTTTTCTCTCCACCTGGCGGGTGTTTCCAGTATTT
TTAGTTCTCTCAAATTTATTTGCACCATATACAACGGCAGGGGTAGTGTT
ATAACTCACCGCAATTCTATTATGGTTTGAGCTTATCTTTTTACATCCAT
ACTTCTAATATTTTCTCTTCCTGTTTTAGCGGCAGGTATAACTATGCTTC
TTTTCGACCGAAAATTCTGCTCTTGTTTTTTTGATCCTATGGGTGGTGGG
GACCCTGTCCTTTTCCAACATCTT
>OR126684_C1_T._fusilieri
GTTTTAATAGGTGGTTTTGGTAAATACCTCCTTCCTCTACTTCTGGGTCT
TTCTGACCTTAATTTACCTCGTTTAAACGCTCTTAGCGCATGGTTGTTAA
TTCCTGCTTCTCTTTGTCTTTGTATTAGTATGTACCTCGGTGCAGGAGTT
GGTTGGACTTTTTATCCTCCGTTATCTAGGGGTGATTATTCAGGACTTGG
GGTTGATTTTTTGATGTTTTCTCTCCACCTGGCGGGTGTTTCCAGTATTT
TTAGTTCTCTCAAATTTATTTGCACCATATACAACGGCAGGGGTAGTGTT
ATAACTCACCGCAATTCTATTATGGTTTGAGCTTATCTTTTTACATCGAT
ACTTCTAATATTTTCTCTTCCTGTTTTAGCGGCAGGTATAACTATGCTTC
TTTTCGACCGAAAATTCTGTTCTTGTTTTTTTGATCCTATGGGTGGTGGG
GACCCTGTCCTTTTCCAACATCTT
>OR126680_C1_T._fusilieri
GTTTTAATAGGTGGTTTTGGTAAATACCTCCTTCCTCTACTTCTTGGTCT
TTCTGACCTTAATTTACCTCGTTTAAACGCTCTTAGCGCATGGTTGTTAA
TTCCTGCTTCCCTCTGTCTTTGTATTAGTATGTACCTCGGTGCAGGAGTT
GGTTGGACTTTTTATCCTCCGTTATCTAGGGGTGATTATTCAGGACTTGG
GGTTGATTTTTTGATGTTTTCTCTCCACCTGGCGGGTGTTTCCAGTATTT
TTAGTTCTCTCAAATTTATTTGTACCATATACAACGGCAGGGGTAGTGTT
ATAACTCACCGCAATTCTATTATGGTTTGAGCTTATCTTTTTACATCCAT
ACTTCTAATATTTTCTCTTCCTGTTTTAGCGGCAGGTATAACTATGCTTC
TTTTCGACCGAAAATTCTGCTCTTGTTTTTTTGATCCTATGGGTGGTGGG
GACCCTGTCCTTTTCCAACATCTT
>OR126685_C1_T._fusilieri
GTTTTGATAGGTGGTTTTGGTAAATACCTTCTTCCTTTACTTCTGGGTCT
TTCTGACCTTAATTTGCCTCGCTTAAACGCTCTTAGTGCATGGTTGTTAA
TTCCTGCTTCTCTTTGTCTTTGTATTAGTATGTACCTCGGTGCAGGAGTT
GGTTGAACTTTCTATCCTCCGTTATCTAGGGGTGATTATTCAGGACTTGG
GGTTGATTTTTTGATGTTTTCCCTCCATCTGGCGGGTGTTTCCAGTATTT
TTAGTTCTCTCAAATTTATTTGCACCATATACAACGGCAGGGGTAGTGTT
ATAACTCACCGTAATTCTATCATGGTTTGAGCTTACCTTTTTACATCTAT
ACTTCTAATATTTTCTCTTCCTGTTTTAGCGGCAGGTATAACTATGCTTC
TCTTTGACCGAAAATTCTGCTCTTGTTTTTTTGATCCTATGGGTGGTGGG
GACCCTGTCCTTTTCCAACATCTT
>OR126686_C1_T._manteri
GTGTTAATAGGCGGTTTTGGTAATTATTTACTTCCTCTTCTGTTAGGTCT
CTCTGACCTTAATTTACCCCGCCTCAATGCCCTTAGGGCTTGGCTTCTTC
TCCCAGCTTCCCTTTGTCTTTGTATAAGTATGTACCTCGGGGCGGGAGTG
GGATGAACATTTTATCCCCCTTTGTCAAGAGGCGATTATTCTGGCCTTGG
TGTTGATTTTCTTATGTTTTCACTACATCTCGCTGGTGTCTCTAGCATCT
TTAGCTCTCTTAAATTTATATGTACCATATATAAAGGTAGGGGGAGGGTC
GTAACTCACCGTAACTCTATAATGGTTTGAGCTTACTTGTTCACTTCTAT
TCTCTTAATTTTCTCGCTCCCTGTCTTAGCCGCAGGAATAACTATGCTCC
TCTTTGATCGCAAATTTTGTTCTTGCTTTTTTGATCCTATGGGAGGTGGC
GATCCTGTCTTATTTCAACACCTT
>OR126687_C1_T._manteri
GTGTTAATAGGCGGTTTTGGTAATTATTTACTTCCTCTTCTGTTAGGTCT
CTCTGACCTTAATTTACCCCGCCTCAATGCCCTTAGGGCTTGGCTTCTTC
TCCCAGCTTCCCTTTGTCTTTGTATAAGTATGTACCTCGGGGCGGGAGTG
GGATGAACCTTTTATCCCCCTTTGTCAAGAGGCGACTATTCTGGCCTTGG
CGTTGATTTTCTTATGTTTTCACTACATCTCGCTGGTGTCTCTAGCATCT
TTAGCTCTCTTAAATTTATATGTACTATATACAAAGGTAGGGGGAGGGTC
GTAACTCACCGTAACTCTATAATGGTTTGAGCTTACTTGTTCACTTCTAT
TCTCTTAATTTTCTCGCTCCCTGTCTTAGCCGCAGGAATAACTATGCTCC
TCTTTGATCGCAAATTTTGTTCTTGCTTTTTTGATCCCATGGGAGGCGGC
GATCCTGTCTTATTTCAACACCTT
>OR126688_C1_T._manteri
GTGTTAATAGGCGGTTTTGGTAATTATTTACTTCCTCTTCTGTTAGGTCT
CTCCGACCTTAATTTACCCCGCCTCAATGCCCTTAGGGCTTGGCTTCTTC
TCCCAGCTTCCCTTTGTCTTTGTATAAGTATGTACCTCGGGGCGGGAGTG
GGATGAACCTTTTATCCCCCTTTGTCAAGAGGCGATTATTCTGGCCTTGG
CGTTGATTTTCTTATGTTTTCACTACATCTCGCTGGTGTCTCTAGTATCT
TTAGCTCTCTTAAATTTATATGTACTATATATAAAGGTAGGGGGAGGGTC
GTAACTCACCGTAACTCTATAATGGTTTGAGCTTACTTGTTCACTTCTAT
TCTCTTAATTTTCTCGCTCCCTGTCTTAGCCGCAGGAATAACTATGCTCC
TCTTTGATCGCAAATTTTGTTCTTGCTTTTTTGATCCCATGGGAGGCGGC
GATCCTGTCTTATTTCAACACCTT
>OR126689_C1_T._manteri
GTGTTAATAGGCGGTTTTGGTAATTATTTACTTCCTCTTCTGTTAGGTCT
CTCTGACCTTAATTTACCCCGCCTCAATGCCCTTAGGGCTTGGCTTCTTC
TCCCAGCTTCCCTTTGTCTTTGTATAAGTATGTACCTCGGGGCGGGAGTG
GGATGAACCTTTTATCCCCCTTTGTCAAGAGGCGATTATTCTGGCCTTGG
CGTTGATTTTCTTATGTTTTCACTACATCTCGCTGGTGTCTCTAGCATCT
TTAGCTCTCTCAAATTTATATGTACTATATATAAAGGTAGGGGGGGGGTC
GTAACTCACCGTAACTCTATAATGGTTTGAGCTTACTTGTTCACTTCTAT
TCTCTTAATTTTCTCGCTCCCTGTCTTAGCCGCAGGAATAACTATGCTCC
TCTTTGATCGCAAATTTTGTTCTTGCTTTTTTGATCCCATGGGAGGCGGC
GATCCTGTCTTATTTCAACACCTT
>OR126690_C1_T._sp. F
GTTTTAATAGGCGGTTTTGGTAACTATCTTCTTCCTTTGTTACTTGGCCT
TTCAGATCTTAATCTACCACGCCTCAAAGCCCTAAGGGCTTGGCTTCTCC
TCCCTGCTTCTTTGTGTTTGTGTATTAGTATGTATCTGGGTGCTGGGGTA
GGGTGGACTTTTTATCCCCCCCTTTCAAGGGGTGACTACTCCGGCCTTGG
TGTAGATTTCCTTATGTTTTCTCTTCATTTGGCCGGTGTTTCAAGTATTT
TCAGCTCTTTAAATTTTATATGTACTATTTACAACGGTAGCGCCAGGGTT
ACAACCCACCGCAAATCAATAATGGTTTGAGCCTACTTGTTCACATCAAT
TCTTCTTATCTTCTCACTACCTGTTCTAGCTGCAGGTATAACTATGCTTC
TTTTTGATCGCAACTTTTGTTCTTGTTTCTTCGACCCTATGGGTGGGGGG
GACCCTGTGTTATTTCAGCATCTC
>OR126691_C2_T._atkinsoni
GTGTTAATAGGGGGTTTTGGTAATTATTTACTTCCCCTTTTGTTAGGTCT
TTCTGACTTAAATTTACCCCGCTTAAAAGCATTAAGCGCTTGACTCTTAG
TTCCTGCCTCTCTTTGCCTTTGCATAAGTATGTATTTAGGTGCGGGAGTG
GGTTGAACTTTTTACCCCCCCCTTTCCGGGGGTGATTTCTCAGGCCTTGG
CGTGGACTTTTTAATGTTTTCTTTGCATCTGGCGGGTTTATCCAGTCTTT
TTGGTTCTTTAAACTTCATATGCACAATCCACAGAGGTAGTAGCAAGATA
GTGTGTAGCCGAAATTCTATCATGGTTTGGGCTTACTTATTTACATCCAT
TCTCTTAATATTTTCGCTACCTGTATTAGCTGCTGGGATAACTATGCTTT
TGTTTGATCGTAATTTTTGCTCTTGCTTTTTTGACCCTATGGGCGGGGGT
GACCCGGTACTGTTTCAGCATTTA
>OR126692_C2_T._atkinsoni
GTGTTAATAGGGGGCTTTGGTAATTATTTACTTCCCCTTTTGTTAGGTCT
TTCTGACTTAAATTTACCCCGCTTAAAAGCATTAAGCGCTTGACTTTTAG
TTCCTGCCTCTCTTTGCCTTTGTATAAGTATGTATTTAGGTGCGGGAGTG
GGTTGAACTTTTTACCCCCCCCTTTCCGGGGGTGATTTCTCAGGCCTTGG
CGTGGACTTTTTAATGTTTTCTTTGCATCTGGCGGGTTTATCCAGTCTTT
TTGGTTCTTTAAACTTCATATGTACAATCCACAGAGGTAGTAGCAAGATA
GTGTGTAGCCGAAACTCTATCATGGTTTGGGCTTACTTATTTACATCCAT
TCTCTTAATATTTTCGCTACCTGTATTAGCTGCTGGGATAACTATGCTTT
TGTTTGATCGTAATTTTTGCTCTTGCTTTTTTGACCCCATGGGCGGGGGT
GACCCGGTACTGTTTCAGCATTTA
>OR126693_C2_T._atkinsoni
GTGCTAATAGGGGGCTTTGGTAATTATTTACTTCCCCTTTTGTTAGGCCT
TTCTGACTTAAATTTACCCCGCTTAAAAGCATTAAGCGCTTGACTTTTAG
TCCCTGCCTCTCTTTGTCTTTGTATAAGTATGTATTTAGGTGCGGGAGTG
GGTTGAACTTTTTACCCCCCCCTTTCCGGGGGTGATTTCTCAGGCCTTGG
CGTGGACTTTTTAATGTTTTCTTTGCATCTGGCGGGTTTATCCAGTCTTT
TTGGCTCTTTAAACTTCATATGTACAATCCACAGGGGTAGCAGCAAGATA
GTATGTAGCCGAAATTCTATTATGGTTTGGGCTTACTTATTTACATCCAT
TCTCTTAATATTTTCGCTACCTGTGTTAGCTGCTGGCATAACTATGCTTT
TGTTTGATCGTAATTTTTGCTCTTGCTTTTTTGACCCTATGGGCGGGGGC
GACCCGGTACTGTTTCAGCATTTA
>OR126694_C2_T._atkinsoni
GTGTTAATAGGGGGCTTCGGCAATTATTTACTTCCTCTTTTACTAGGTCT
TTCCGACTTAAACTTACCCCGCTTAAAAGCATTAAGCGCCTGGCTCTTAG
TTCCTGCTTCTCTTTGTCTTTGTATAAGGATGTACTTAGGTGCGGGAGTA
GGTTGAACTTTTTATCCTCCTCTTTCTGGGGGCGATTTCTCAGGACTTGG
TGTGGACTTTTTAATGTTTTCTTTACATTTGGCGGGTTTATCCAGTCTTT
TCGGTTCTTTGAACTTTATATGTACAATACACAGAGGTAGAAGCAAGATA
GTATGTAGCCGAAATTCTATCATGGTTTGGGCTTATTTATTCACGTCTAT
TCTCTTGATATTTTCTTTACCTGTGTTAGCTGCCGGCATAACCATGCTTT
TGTTTGATCGTAACTTTTGTTCTTGCTTTTTTGATCCTATGGGTGGGGGT
GACCCAGTACTGTTTCAGCATTTA
>OR126695_C2_T._atkinsoni
GTGTTAATAGGGGGCTTCGGCAATTATTTACTTCCTCTTTTACTAGGTCT
TTCCGACTTAAACTTACCCCGCCTAAAAGCATTAAGCGCCTGGCTCTTAG
TTCCTGCTTCTCTTTGTCTTTGTATAAGGATGTACTTAGGTGCGGGAGTA
GGTTGAACTTTTTATCCTCCTCTTTCTGGGGGCGATTTCTCAGGACTTGG
TGCGGACTTTTTAATGTTTTCTTTACATTTGGCGGGTTTATCCAGTCTTT
TCGGTTCTTTGAACTTTATATGTACAATACACAGAGGTAGTAGCAAGATA
GTATGTAGCCGAAATTCTATCATGGTTTGGGCTTATTTATTCACGTCTAT
TCTCTTAATATTTTCTTTACCTGTGTTAGCTGCCGGCATAACCATGCTTT
TGTTTGATCGTAACTTTTGTTCTTGCTTTTTTGATCCTATGGGTGGGGGT
GACCCAGTACTGTTTCAGCATTTA
>OR126696_C2_T._atkinsoni
GTGTTAATAGGGGGCTTCGGCAATTATTTACTTCCTCTTTTACTAGGTCT
TTCCGACTTAAACTTACCCCGCCTAAAAGCATTAAGCGCCTGGCTCTTAG
TTCCTGCTTCTCTTTGTCTTTGTATAAGGATGTACTTAGGTGCGGGAGTA
GGTTGAACTTTTTATCCTCCTCTTTCTGGGGGCGATTTCTCAGGACTTGG
TGTGGACTTTTTAATGTTTTCTTTACATTTGGCGGGTTTATCCAGTCTTT
TCGGTTCTTTGAACTTTATATGCACAATACACAGAGGTAGTAGCAAGATA
GTATGTAGCCGAAATTCTATCATGGTTTGGGCTTATTTATTCACGTCTAT
TCTCTTAATATTTTCTTTACCTGTATTAGCTGCCGGCATAACCATGCTTT
TGTTTGATCGTAACTTTTGTTCTTGCTTTTTTGATCCTATGGGTGGGGGT
GACCCAGTACTGTTTCAGCATTTA
>OR126697_C2_T._atkinsoni
GTGTTAATAGGGGGCTTCGGCAATTATTTACTTCCTCTTTTACTAGGTCT
TTCCGACTTAAACTTACCCCGCCTAAAAGCATTAAGCGCCTGGCTCTTAG
TTCCTGCTTCTCTTTGTCTTTGTATAAGGATGTACTTAGGTGCGGGAGTA
GGTTGAACTTTTTATCCTCCTCTTTCTGGGGGCGATTTCTCAGGACTTGG
TGTGGACTTTTTAATGTTTTCTTTACATTTGGCGGGTTTATCCAGTCTTT
TCGGTTCTTTGAACTTTATATGTACAATACACAGAGGCAGTAGCAAGATA
GTATGTAGCCGAAATTCTATCATGGTTTGGGCTTATTTATTCACGTCTAT
TCTCCTAATATTTTCTTTACCTGTATTAGCTGCCGGCATAACCATGCTTT
TGTTTGATCGTAACTTTTGTTCTTGCTTTTTTGATCCTATGGGTGGGGGT
GACCCAGTACTGTTTCAGCATTTA
>OR126698_C2_T._atkinsoni
GTGTTAATAGGGGGCTTCGGCAATTATTTACTTCCTCTTTTACTAGGTCT
TTCCGACTTAAACTTACCCCGCCTAAAAGCATTAAGCGCCTGGCTCTTAG
TTCCTGCTTCTCTTTGTCTTTGTATAAGGATGTACTTAGGTGCGGGAGTA
GGTTGAACTTTTTATCCTCCTCTTTCTGGGGGCGATTTCTCAGGACTTGG
TGTGGACTTTTTAATGTTTTCTTTACATTTGGCGGGTTTATCCAGTCTTT
TCGGTTCTTTGAACTTTATATGCACAATACACAGAGGCAGTAGCAAGATA
GTATGTAGCCGAAATTCTATCATGGTTTGGGCTTATTTATTCACGTCTAT
TCTCCTAATATTTTCTTTACCTGTATTAGCTGCCGGCATAACCATGCTTT
TGTTTGATCGTAACTTTTGTTCTTGCTTTTTTGATCCTATGGGTGGGGGT
GACCCAGTACTGTTTCAGCATTTA
>OR126700_C2_T._atkinsoni
GTGTTAATAGGGGGCTTCGGCAATTATTTACTTCCTCTTTTACTAGGTCT
TTCCGACTTAAACTTACCCCGCCTAAAAGCATTAAGCGCCTGGCTCTTAG
TTCCTGCTTCTCTTTGTCTTTGTATAAGGATGTACTTAGGTGCGGGAGTA
GGTTGAACTTTTTATCCTCCTCTTTCTGGGGGCGATTTCTCAGGACTTGG
TGTGGACTTTTTAATGTTTTCTTTACATTTGGCGGGTTTATCCAGTCTTT
TCGGTTCTTTGAACTTTATATGCACAATACACAGAGGCAGTAGCAAGATA
GTATGTAGCCGAAATTCTATCATGGTTTGGGCTTATTTATTCACGTCTAT
TCTCCTAATATTTTCTTTACCTGTATTAGCTGCCGGCATAACCATGCTTT
TGTTTGATCGTAACTTTTGTTCTTGCTTTTTTGATCCTATGGGTGGGGGT
GACCCAGTACTGTTTCAGCATTTA
>OR126725_C2_T._carmenae
GTTCTAATTGGCGGTTTCGGCAAATATTTGCTACCTCTTCTACTTGGTCT
TTCGGACTTAAATCTACCCCGCCTTAAAGCGTTAAGTGCCTGATTGCTAG
TCCCTGCTTCACTTTGTCTTTGTTTTAGCATGTATCTAGGTGCAGGTGTG
GGTTGGACTTTTTACCCCCCCCTGTCAGGCGGTGACTTTTCGGGGCTTGG
TGTAGATTTTTTAATGTTTTCTTTACATCTAGCGGGTTTATCTAGTCTTT
TCGGTTCATTAAATTTTATATGCACAATTTATAGTGGTAGGAGAAAGATA
GTGTGTAGCCGAAAATCTATTATGATTTGGGCTTATCTGTTTACATCTAT
TCTGCTAATTTTTTCTTTACCTGTTTTAGCTGCAGGAATAACGATGCTTC
TATTCGACCGTAAATTTTGTTCTTGTTTCTTTGATCCTATGGGTGGTGGA
GACCCTGTTCTTTTTCAGCATTTA
>OR126728_C2_T._carmenae
GTTCTAATTGGCGGTTTCGGCAAATATTTGCTACCTCTTCTACTTGGTCT
TTCGGACTTAAATCTACCTCGCCTTAAAGCGTTAAGTGCCTGATTGCTAG
TCCCTGCTTCACTTTGTCTTTGTTTTAGCATGTATCTAGGTGCAGGTGTG
GGTTGGACTTTTTACCCACCCCTGTCAGGCGGTGACTTTTCGGGACTTGG
TGTAGATTTTTTAATGTTTTCTTTACATCTAGCGGGTTTATCTAGTCTTT
TCGGTTCATTAAATTTTATATGCACAATTTATAGTGGTAGGAGAAAGATA
GTGTGTAGCCGAAAATCTATTATGATTTGGGCTTATCTGTTTACATCTAT
TCTGCTAATTTTTTCTTTACCTGTTTTAGCTGCAGGAATAACGATGCTTC
TATTCGACCGTAAATTTTGTTCTTGTTTCTTTGATCCTATGGGTGGTGGA
GACCCTGTTCTTTTTCAGCATTTA
>OR126727_C2_T._carmenae
GTTCTAATTGGCGGTTTCGGCAAATATTTGCTACCTCTTCTACTTGGTCT
TTCGGACTTAAATCTACCTCGCCTTAAAGCGTTAAGTGCCTGATTGCTAG
TCCCTGCTTCACTTTGTCTTTGTTTTAGCATGTATCTAGGTGCAGGTGTG
GGTTGGACTTTTTACCCCCCCCTGTCAGGCGGTGACTTTTCGGGACTTGG
TGTAGATTTTTTAATGTTTTCTTTACATCTAGCGGGTTTATCTAGTCTTT
TTGGTTCATTAAATTTTATATGCACAATTTATAGTGGTAGGAGAAAGATA
GTGTGTAGCCGAAAATCTATTATGATTTGGGCTTATCTGTTTACATCTAT
TCTGCTAATTTTTTCTTTACCTGTTTTAGCTGCAGGAATAACGATGCTTC
TATTCGACCGTAAATTTTGTTCTTGTTTCTTTGATCCTATGGGTGGTGGA
GACCCTGTTCTTTTTCAGCATTTA
>OR126726_C2_T._carmenae
GTTCTAATTGGCGGTTTCGGCAAATATTTGCTACCTCTTCTACTTGGTCT
TTCGGACTTAAATCTACCTCGCCTTAAAGCGTTAAGTGCCTGATTGCTAG
TCCCTGCTTCACTTTGTCTTTGTTTTAGCATGTATCTAGGTGCAGGTGTG
GGTTGGACTTTTTACCCCCCCCTGTCAGGCGGTGACTTTTCGGGACTTGG
TGTAGATTTTTTAATGTTTTCTTTACATCTAGCGGGTTTATCTAGTCTTT
TCGGTTCATTAAATTTTATATGCACAATTTATAGTGGTAGGAGAAAGATA
GTGTGTAGCCGAAAATCTATTATGATTTGGGCTTATCTGTTTACATCTAT
TCTGTTAATTTTTTCTTTACCTGTTTTAGCTGCAGGAATAACGATGCTTC
TATTCGACCGTAAATTTTGTTCTTGTTTCTTTGATCCTATGGGTGGTGGA
GACCCTGTTCTTTTTCAGCATTTA
>OR126731_C2_T._carmenae
GTTCTAATTGGCGGTTTCGGCAAATATTTGCTACCTCTTCTACTTGGTCT
TTCGGACTTAAATCTACCTCGCCTTAAAGCGTTAAGTGCCTGATTGCTAG
TCCCTGCTTCACTTTGTCTTTGTTTTAGCATGTATCTAGGTGCAGGTGTG
GGTTGGACTTTTTACCCCCCCCTGTCAGGCGGTGACTTTTCGGGACTTGG
TGTAGATTTTTTAATGTTTTCTTTACATCTAGCGGGTTTATCTAGTCTTT
TCGGTTCATTAAATTTTATATGCACAATTTATAGTGGTAGGAGAAAGATA
GTGTGTAGCCGAAAATCTATTATGATTTGGGCTTATCTGTTTACATCTAT
TCTGCTAATTTTTTCTTTACCTGTTTTAGCTGCAGGAATAACGATGCTTC
TATTCGACCGTAAATTTTGTTCTTGTTTCTTTGATCCTATGGGTGGTGGA
GACCCTGTTCTTTTTCAGCATTTA
>OR126735_C2_T._carmenae
GTTCTAATTGGCGGTTTCGGCAAATATTTGCTACCTCTTCTACTTGGTCT
TTCGGACTTAAATCTACCTCGCCTTAAAGCGTTAAGTGCCTGATTGCTAG
TCCCTGCTTCACTTTGTCTTTGTTTTAGCATGTATCTAGGTGCAGGTGTG
GGTTGGACTTTTTACCCCCCCCTGTCAGGCGGTGACTTTTCGGGACTTGG
TGTAGATTTTTTAATGTTTTCTTTACATCTAGCGGGTTTATCTAGTCTTT
TCGGTTCATTAAATTTTATATGCACAATTTATAGTGGTAGGAGAAAGATA
GTGTGTAGCCGAAAATCTATTATGATTTGGGCTTATCTGTTTACATCTAT
TCTGCTAATTTTTTCTTTACCTGTTTTAGCTGCAGGAATAACGATGCTTC
TATTCGACCGTAAATTTTGTTCTTGTTTCTTTGATCCTATGGGTGGTGGA
GACCCTGTTCTTTTTCAGCATTTA
>OR126729_C2_T._carmenae
GTTCTAATTGGCGGTTTCGGCAAATATTTGCTACCTCTTCTACTTGGTCT
TTCGGACTTAAATCTACCTCGCCTTAAAGCGTTAAGTGCCTGATTGCTAG
TCCCTGCTTCACTTTGTCTTTGTTTTAGCATGTATCTAGGTGCAGGTGTG
GGTTGGACTTTTTACCCCCCCCTGTCAGGCGGTGACTTTTCGGGACTTGG
TGTAGATTTTTTAATGTTTTCTTTACATCTAGCGGGTTTATCTAGTCTTT
TCGGTTCATTAAATTTTATATGCACAATTTATAGTGGCAGGAGAAAGATA
GTGTGTAGCCGAAAATCTATTATGATTTGGGCTTATCTGTTTACATCTAT
TCTGCTAATTTTTTCTTTACCTGTTTTAGCTGCAGGAATAACGATGCTTC
TATTCGACCGTAAATTTTGTTCTTGTTTCTTTGATCCTATGGGTGGTGGA
GACCCTGTTCTTTTTCAGCATTTA
>OR126730_C2_T._carmenae
GTTCTAATTGGCGGTTTCGGCAAATATTTGCTACCTCTTCTACTTGGTCT
TTCGGACTTAAATCTACCTCGCCTTAAAGCGTTAAGTGCCTGATTGCTAG
TCCCTGCTTCACTTTGTCTTTGTTTTAGCATGTATCTAGGTGCAGGTGTG
GGTTGGACTTTTTACCCCCCCCTGTCAGGCGGTGACTTTTCGGGACTTGG
TGTAGATTTTTTAATGTTTTCTTTACATCTAGCGGGTCTATCTAGTCTTT
TCGGTTCATTAAATTTTATATGCACAATTTATAGTGGTAGGAGAAAGATA
GTGTGTAGCCGAAAATCTATTATGATTTGGGCTTATCTGTTTACATCTAT
TCTGCTAATTTTTTCTTTACCTGTTTTAGCTGCAGGAATAACGATGCTTC
TATTCGACCGTAAATTTTGTTCTTGTTTCTTTGATCCTATGGGTGGTGGA
GACCCTGTTCTTTTTCAGCATTTA
>OR126701_C2_T._cardinale
GTTCTTATAGGAGGGTTTGGAAATTATTTGTTACCTCTTTTGTTAGGCCT
ATCAGACCTAAACCTACCCCGCTTAAAAGCCCTTAGGGCTTGATTATTAG
TTCCGGCCTCTCTTTGTCTTTGTATAAGTATGTACTTAGGTGCCGGTGTA
GGCTGAACTTTTTATCCTCCTCTCTCGAGTGGCGATTTTTCTGGCTTAGG
TGTAGATTTTCTTATGTTTTCCCTCCACCTTGCTGGTTTATCTAGTCTTT
TTGGTTCCCTTAATTTTATATGCACAATTTACAGGGGTAGTAGAAAGATT
ATTTGTAGTCGAAAATCTATTATGGTTTGGGCTTACCTTTTTACATCTAT
CCTTTTAATCTTTTCTTTACCTGTTTTAGCTGCAGGGATCACCATGCTTT
TGTTTGATCGCAAATTTTGCTCTTGTTTTTTTGACCCTATGGGTGGCGGC
GATCCCGTTCTTTTTCAGCATTTG
>OR126702_C2_T._cardinale
GTTCTTATAGGAGGGTTTGGAAATTATTTGTTACCTCTTTTGTTAGGCCT
ATCAGACCTAAACCTACCCCGCTTAAAAGCCCTTAGGGCTTGATTATTAG
TTCCGGCCTCTCTTTGTCTTTGTATAAGTATGTACTTAGGTGCCGGTGTA
GGCTGAACTTTTTATCCTCCTCTCTCGAGTGGCGATTTTTCTGGCTTAGG
TGTAGATTTTCTTATGTTTTCCCTCCACCTTGCTGGTTTATCTAGTCTTT
TTGGTTCCCTTAATTTTATATGCACAATTTACAGGGGTAGTAGAAAGATT
ATTTGTAGTCGAAAATCTATTATGGTTTGGGCTTACCTTTTTACATCTAT
CCTTTTAATCTTTTCTTTACCTGTTTTAGCTGCAGGGATCACCATGCTTT
TGTTTGATCGCAAATTTTGCTCTTGTTTTTTTGACCCTATGGGTGGCGGC
GATCCCGTTCTTTTTCAGCATTTG
>OR126703_C2_T._cardinale
GTTCTTATAGGAGGGTTTGGAAATTATTTGTTACCTCTTTTGTTAGGCCT
ATCAGACCTAAACCTACCCCGCTTAAAAGCCCTTAGGGCTTGATTATTAG
TTCCGGCCTCTCTTTGTCTTTGTATAAGTATGTACTTAGGTGCCGGTGTA
GGCTGAACTTTTTATCCTCCTCTCTCGAGTGGCGATTTTTCTGGCTTAGG
TGTAGATTTTCTTATGTTTTCCCTCCACCTTGCTGGTTTATCTAGTCTTT
TTGGTTCCCTTAATTTTATATGCACAATTTACAGGGGTAGTAGAAAGATT
ATTTGTAGTCGAAAATCTATTATGGTTTGGGCTTACCTTTTTACATCTAT
CCTTTTAATCTTTTCTTTACCTGTTTTAGCTGCAGGGATCACCATGCTTT
TGTTTGATCGCAAATTTTGCTCTTGTTTTTTTGACCCTATGGGTGGCGGC
GATCCCGTTCTTTTTCAGCATTTG
>OR126704_C2_T._cardinale
GTTCTTATAGGAGGGTTTGGAAATTATTTGTTACCTCTTTTGTTAGGCCT
ATCAGACCTAAACCTACCCCGCTTAAAAGCCCTTAGGGCTTGATTATTAG
TTCCGGCCTCTCTTTGTCTTTGTATAAGTATGTACTTAGGTGCCGGTGTA
GGCTGAACTTTTTATCCTCCTCTCTCGAGTGGCGATTTTTCTGGCTTAGG
TGTAGATTTTCTTATGTTTTCCCTCCACCTTGCTGGTTTATCTAGTCTTT
TTGGTTCCCTTAATTTTATATGCACAATCTACAGGGGTAGTAGAAAGATT
ATTTGTAGTCGAAAATCTATTATGGTTTGGGCTTACCTTTTTACATCTAT
CCTTTTAATCTTTTCTTTACCTGTTTTAGCTGCAGGGATCACCATGCTTT
TGTTTGATCGCAAATTTTGCTCTTGTTTTTTTGACCCTATGGGTGGCGGC
GATCCCGTTCTTTTTCAGCATTTG
>OR126705_C2_T._cardinale
GTTCTTATAGGAGGGTTTGGAAATTATTTGTTACCTCTTTTGTTAGGCCT
ATCAGACCTAAACTTACCCCGCTTAAAAGCCCTTAGGGCTTGATTATTAG
TTCCGGCCTCTCTTTGTCTTTGTATAAGTATGTACTTAGGTGCCGGTGTA
GGCTGAACTTTTTATCCTCCTCTCTCGAGTGGCGATTTTTCTGGCTTAGG
TGTAGATTTTCTTATGTTTTCCCTCCACCTTGCTGGTTTATCTAGTCTTT
TTGGTTCCCTTAATTTTATATGCACAATTTACAGGGGTAGTAGAAAGATT
ATTTGTAGTCGAAAATCTATTATGGTTTGGGCTTACCTTTTTACATCTAT
CCTTTTAATCTTTTCTTTACCTGTTTTAGCTGCAGGGATCACCATGCTTT
TGTTTGATCGCAAATTTTGCTCTTGTTTTTTTGACCCTATGGGTGGCGGC
GATCCCGTTCTTTTTCAGCATTTG
>OR126707_C2_T._cardinale
GTTCTTATAGGAGGGTTTGGAAATTATTTGTTACCTCTTTTGTTAGGCCT
ATCAGACCTAAACCTACCCCGCTTAAAAGCCCTTAGGGCTTGATTATTAG
TTCCGGCCTCTCTTTGTCTTTGTATAAGTATGTACTTAGGTGCCGGTGTA
GGCTGAACTTTTTATCCTCCTCTCTCGAGTGGCGATTTTTCTGGCTTAGG
TGTAGATTTTCTTATGTTTTCCCTCCACCTTGCTGGTTTATCTAGTCTTT
TTGGTTCCCTTAATTTTATATGCACAATTTACAGAGGTAGTAGAAAGATT
ATTTGTAGTCGAAAATCTATTATGGTTTGGGCTTACCTTTTTACATCTAT
CCTTTTAATCTTTTCTTTACCTGTTTTAGCTGCAGGGATCACCATGCTTT
TGTTTGATCGCAAATTTTGCTCTTGTTTTTTTGACCCTATGGGTGGCGGC
GATCCCGTTCTTTTTCAGCATTTG
>OR126709_C2_T._cardinale
GTTCTTATAGGAGGGTTTGGAAATTATTTGTTACCTCTTTTGTTAGGCCT
ATCAGACCTAAACCTACCCCGCTTAAAAGCCCTTAGGGCTTGATTATTAG
TTCCGGCCTCTCTTTGTCTTTGTATAAGTATGTACTTAGGTGCCGGCGTA
GGCTGAACTTTTTATCCTCCTCTCTCGAGTGGCGATTTTTCTGGCTTAGG
TGTAGATTTTCTTATGTTTTCCCTCCACCTTGCTGGTTTATCTAGTCTTT
TTGGTTCCCTTAATTTTATATGCACAATTTATAGGGGTAGTAGAAAGATT
ATTTGTAGTCGAAAATCTATTATGGTTTGGGCTTACCTTTTTACATCTAT
CCTTTTAATCTTTTCTTTACCTGTTTTAGCTGCAGGGATCACCATGCTTT
TGTTTGATCGCAAATTTTGCTCTTGTTTTTTTGACCCTATGGGTGGCGGC
GATCCCGTTCTTTTTCAGCATTTG
>OR126710_C2_T._cardinale
GTTCTTATAGGAGGGTTTGGAAATTATTTGTTACCTCTTTTGTTAGGCCT
ATCAGACCTAAACCTACCCCGCTTAAAAGCCCTTAGGGCTTGATTATTAG
TTCCGGCCTCTCTTTGTCTTTGTATAAGTATGTACTTAGGTGCCGGTGTA
GGCTGAACTTTTTATCCTCCTCTCTCGAGTGGCGATTTTTCTGGCTTAGG
TGTAGATTTTCTTATGTTTTCCCTCCACCTTGCTGGTTTATCTAGTCTTT
TTGGTTCCCTTAATTTTATATGCACAATTTATAGGGGTAGTAGAAAGATT
ATTTGTAGTCGAAAATCTATTATGGTTTGGGCTTACCTTTTTACATCTAT
CCTTTTAATCTTTTCTTTACCTGTTTTAGCTGCAGGGATCACCATGCTTT
TGTTTGATCGCAAATTTTGCTCTTGTTTTTTTGACCCTATGGGTGGCGGC
GATCCCGTTCTTTTTCAGCATTTG
>OR126708_C2_T._cardinale
GTTCTTATAGGAGGGTTTGGAAATTATTTGTTACCTCTTTTGTTAGGCCT
ATCAGACCTAAACCTACCCCGCTTAAAAGCCCTTAGGGCTTGATTATTAG
TTCCGGCCTCTCTTTGTCTTTGTATAAGTATGTACTTAGGTGCCGGTGTA
GGCTGAACTTTTTATCCTCCTCTCTCGAGTGGCGATTTTTCTGGCTTAGG
TGTAGATTTTCTTATGTTTTCCCTCCACCTTGCTGGTTTATCTAGTCTTT
TTGGTTCCCTTAATTTTATATGCACAATTTACAGGGGTAGTAGAAAGATT
ATTTGTAGCCGAAAATCTATAATGGTTTGGGCTTACCTTTTTACATCTAT
CCTTTTAATCTTTTCTTTACCTGTTTTAGCTGCAGGGATCACCATGCTTT
TGTTTGATCGCAAATTTTGCTCTTGTTTTTTTGACCCTATGGGTGGCGGC
GATCCCGTTCTTTTTCAGCATTTG
>OR126711_C2_T._cardinale
GTTCTTATAGGAGGGTTTGGAAATTATTTGTTACCTCTTTTGTTAGGCCT
ATCAGACCTAAACCTACCCCGCTTAAAAGCCCTTAGGGCTTGATTATTAG
TTCCGGCCTCTCTTTGTCTTTGTATAAGTATGTACTTAGGTGCCGGTGTA
GGCTGAACTTTTTATCCTCCTCTCTCGAGTGGCGATTTTTCTGGCTTAGG
TGTAGATTTTCTTATGTTTTCCCTCCACCTTGCTGGTTTATCTAGTCTTT
TTGGTTCCCTTAATTTTATATGCACAATTTACAGGGGCAGTAGAAAGATT
ATTTGTAGTCGAAAATCTATTATGGTTTGGGCTTACCTTTTTACATCTAT
CCTTTTAATCTTTTCTTTACCTGTTTTAGCTGCAGGGATCACCATGCTTT
TGTTTGATCGCAAATTTTGCTCTTGTTTTTTTGACCCTATGGGTGGCGGC
GATCCCGTTCTTTTTCAGCATTTA
>OR126715_C2_T._cardinale
GTTCTTATAGGAGGGTTTGGAAATTATTTGTTACCTCTTTTGTTAGGCCT
ATCAGACCTAAACCTACCCCGCTTAAAAGCCCTTAGGGCTTGATTATTAG
TTCCGGCCTCTCTTTGTCTTTGTGTAAGTATGTACTTAGGTGCCGGTGTA
GGCTGAACTTTTTATCCTCCTCTCTCGAGTGGCGATTTTTCTGGCTTAGG
TGTAGATTTTCTTATGTTTTCCCTCCACCTTGCTGGTTTATCTAGTCTTT
TTGGTTCCCTTAATTTTATATGCACAATTTATAGGGGCAGTAGAAAGATT
ATTTGTAGTCGAAAATCTATTATGGTTTGGGCTTACCTTTTTACATCTAT
CCTTTTAATTTTTTCTTTACCTGTTTTAGCTGCAGGGATCACCATGCTTT
TGTTTGATCGCAAATTTTGCTCTTGTTTTTTTGACCCTATGGGTGGCGGC
GATCCCGTTCTTTTTCAGCATTTG
>OR126714_C2_T._cardinale
GTTCTTATAGGAGGGTTTGGAAATTATTTGTTACCTCTTTTGTTAGGCCT
ATCAGACCTAAACCTACCCCGCTTAAAAGCCCTTAGGGCTTGATTATTAG
TTCCGGCCTCTCTTTGTCTTTGTGTAAGTATGTACTTAGGTGCCGGTGTA
GGCTGAACTTTTTATCCTCCTCTCTCGAGTGGCGATTTTTCTGGCTTAGG
TGTAGACTTTCTTATGTTTTCCCTCCACCTTGCTGGTTTATCTAGTCTTT
TTGGTTCCCTTAATTTTATATGCACAATTTACAGGGGTAGTAGAAAGATT
ATTTGTAGTCGAAAATCTATTATGGTTTGGGCTTACCTTTTTACATCTAT
CCTTTTAATTTTTTCTTTACCTGTTTTAGCTGCAGGGATCACCATGCTTT
TGTTTGATCGCAAATTTTGCTCTTGTTTTTTTGACCCTATGGGTGGCGGC
GATCCCGTTCTTTTTCAGCATTTG
>OR126717_C2_T._cardinale
GTTCTTATAGGAGGGTTTGGAAATTATTTGTTACCTCTTTTGTTAGGCCT
ATCAGACCTAAACCTACCCCGCTTAAAAGCCCTTAGGGCTTGATTATTAG
TTCCGGCCTCTCTTTGTCTTTGTGTAAGTATGTACTTAGGTGCCGGTGTA
GGCTGAACTTTTTATCCTCCTCTCTCGAGTGGCGATTTTTCTGGCTTAGG
TGTAGATTTTCTTATGTTTTCCCTCCACCTTGCTGGTTTATCTAGTCTTT
TTGGTTCCCTTAAATTTATATGCACAATTTACAGGGGTAGTAGAAAGATT
ATTTGTAGTCGAAAATCTATTATGGTTTGGGCTTACCTTTTTACATCTAT
CCTTTTAATTTTTTCTTTACCTGTTTTAGCTGCAGGGATTACCATGCTTT
TGTTTGATCGCAAATTTTGCTCTTGTTTTTTTGACCCTATGGGTGGCGGC
GATCCCGTTCTTTTTCAGCATTTG
>OR126718_C2_T._cardinale
GTTCTTATAGGAGGGTTTGGAAATTATTTGTTACCTCTTTTGTTAGGCCT
ATCAGACCTAAACCTACCCCGCTTAAAAGCCCTTAGGGCTTGATTATTAG
TTCCGGCCTCTCTTTGTCTTTGTGTAAGTATGTACTTAGGTGCCGGTGTA
GGCTGAACTTTTTATCCTCCTCTCTCGAGTGGCGATTTTTCTGGCTTAGG
TGTAGATTTTCTTATGTTTTCCCTCCACCTTGCTGGTTTATCTAGTCTTT
TTGGTTCCCTTAATTTTATATGCACAATTTACAGGGGTAGTAGAAAGATT
ATTTGTAGTCGAAAATCTATTATGGTTTGGGCTTACCTTTTTACATCTAT
CCTTTTAATTTTTTCTTTACCTGTTTTAGCTGCAGGGATTACCATGCTTT
TGTTTGATCGCAAATTTTGCTCTTGTTTTTTTGACCCTATGGGTGGCGGC
GATCCCGTTCTTTTTCAGCATTTG
>OR126716_C2_T._cardinale
GTTCTGATAGGAGGGTTTGGAAATTATTTGTTACCTCTTTTGTTAGGCCT
ATCAGACCTAAACCTACCCCGCTTAAAAGCCCTTAGGGCTTGATTATTAG
TTCCGGCCTCTCTTTGTCTTTGTATAAGTATGTACTTAGGTGCCGGTGTA
GGCTGAACTTTTTATCCTCCTCTCTCGAGTGGCGATTTTTCTGGCTTAGG
TGTAGATTTTCTTATGTTTTCCCTCCACCTTGCTGGTTTATCTAGTCTTT
TTGGTTCCCTTAATTTTATATGCACAATTTACAGGGGTAGTGGAAAGATT
ATTTGTAGTCGAAAATCTATTATGGTTTGGGCTTACCTTTTTACATCTAT
CCTTTTAATTTTTTCTTTACCTGTTTTAGCTGCAGGGATTACCATGCTTT
TGTTTGATCGCAAATTTTGCTCTTGTTTTTTTGACCCTATGGGTGGCGGC
GATCCCGTTCTTTTTCAGCATTTG
>OR126720_C2_T._cardinale
GTTCTTATAGGAGGGTTTGGAAATTATTTGTTACCTCTTTTGTTAGGCCT
ATCCGACCTAAACCTACCCCGCTTAAAAGCCCTTAGGGCTTGATTATTAG
TTCCGGCCTCTCTTTGTCTTTGTATAAGTATGTACTTAGGTGCCGGTGTA
GGCTGAACTTTTTATCCCCCTCTATCGAGTGGCGATTTTTCTGGCTTAGG
TGTAGATTTTCTTATGTTTTCCCTCCACCTTGCTGGTTTATCTAGTCTTT
TTGGTTCCCTTAAATTTATATGCACAATTTACAGGGGTAGTAGAAAGATT
ATTTGTAGTCGAAAATCTATTATGGTTTGGGCTTACCTTTTTACATCTAT
CCTTTTAATTTTTTCTTTACCTGTTTTAGCTGCAGGGATCACCATGCTTT
TGTTTGATCGCAAATTTTGCTCTTGTTTTTTTGACCCTATGGGTGGCGGC
GATCCCGTTCTTTTTCAGCATTTG
>OR126721_C2_T._cardinale
GTTCTTATAGGAGGGTTTGGAAATTATTTGTTACCTCTTTTGTTAGGCCT
ATCAGACCTAAACCTACCCCGCTTAAAAGCCCTTAGGGCTTGATTATTAG
TTCCGGCCTCTCTTTGTCTTTGTATAAGTATGTACTTAGGTGCCGGTGTA
GGCTGAACTTTTTATCCCCCTCTATCGAGTGGCGATTTTTCTGGCTTAGG
TGTAGATTTTCTTATGTTTTCCCTCCACCTTGCTGGTTTATCTAGTCTTT
TTGGTTCCCTTAATTTTATATGCACAATTTACAGGGGTAGTAGAAAGATT
ATTTGTAGTCGAAAATCTATTATGGTTTGGGCTTACCTTTTTACATCTAT
CCTTTTAATTTTTTCTTTACCTGTTTTAGCTGCAGGGATCACCATGCTTT
TGTTTGATCGCAAATTTTGCTCTTGTTTTTTTGACCCTATGGGTGGCGGC
GATCCCGTTCTTTTTCAGCATTTG
>OR126712_C2_T._cardinale
GTTCTTATAGGAGGGTTTGGAAATTATTTGTTACCTCTTTTGTTAGGCCT
ATCAGACCTAAACCTACCCCGCTTAAAAGCCCTTAGGGCTTGATTATTAG
TTCCGGCCTCTCTTTGTCTTTGTATAAGTATGTACTTAGGTGCCGGTGTA
GGCTGAACTTTTTATCCTCCTCTCTCGAGTGGTGATTTTTCTGGTTTAGG
TGTAGATTTTCTTATGTTTTCCCTCCACCTTGCTGGTTTATCTAGCCTTT
TTGGTTCCCTTAATTTTATATGCACAATTTACAGGGGTAGTAGAAAGATT
ATTTGTAGTCGAAAATCTATTATGGTTTGGGCTTACCTTTTTACATCTAT
CCTTTTAATTTTTTCTTTACCTGTTTTAGCTGCAGGTATCACCATGCTTT
TGTTCGATCGCAAATTTTGCTCTTGTTTTTTTGACCCTATGGGTGGCGGC
GATCCCGTTCTTTTTCAGCATTTG
>OR126713_C2_T._cardinale
GTTCTTATAGGAGGGTTTGGAAATTATTTGTTACCTCTTTTGTTAGGCCT
ATCAGACCTAAACCTACCCCGCTTAAAAGCCCTTAGGGCTTGATTATTAG
TTCCGGCCTCTCTTTGTCTTTGTATAAGTATGTACTTAGGTGCCGGTGTA
GGCTGAACTTTTTATCCTCCTCTCTCGAGTGGTGATTTTTCTGGTTTAGG
TGTAGATTTTCTTATGTTTTCCCTCCACCTTGCTGGTTTATCTAGTCTTT
TTGGTTCCCTTAATTTTATATGCACAATTTACAGGGGTAGTAGAAAGATT
ATTTGTAGTCGAAAATCTATTATGGTTTGGGCTTACCTTTTTACATCTAT
CCTTTTAATTTTTTCTTTACCTGTTTTAGCTGCAGGGATCACCATGCTTT
TGTTCGATCGCAAATTTTGCTCTTGTTTTTTTGACCCTATGGGTGGCGGC
GATCCCGTTCTTTTTCAGCATTTG
>OR126724_C2_T._cardinale
GTTCTCATAGGAGGGTTTGGAAATTATTTGTTACCTCTTTTGTTAGGCCT
ATCAGACCTAAACCTACCCCGCTTAAAAGCCCTTAGGGCTTGATTATTAG
TTCCGGCCTCTCTTTGTCTTTGTATAAGTATGTATTTAGGTGCCGGCGTA
GGCTGAACTTTTTATCCTCCTCTCTCGAGTGGCGATTTTTCTGGCTTAGG
TGTAGATTTTCTTATGTTTTCTCTCCACCTTGCTGGTTTATCTAGTCTTT
TTGGTTCCCTTAAATTTATATGCACAATTTACAGGGGTAGTAGAAAGATT
ATTTGTAGTCGAAAATCTATTATGGTTTGGGCTTACCTTTTTACATCTAT
CCTTTTAATTTTTTCTTTACCTGTTTTAGCTGCAGGAATCACCATGCTTT
TGTTTGATCGTAAATTTTGCTCTTGTTTTTTTGACCCTATGGGTGGCGGC
GATCCCGTTCTTTTTCAGCATTTG
>OR126723_C2_T._cardinale
GTTCTTATAGGAGGGTTTGGAAATTATTTGTTACCTCTTTTGTTAGGTCT
ATCAGACCTAAACCTACCCCGTTTAAAAGCCCTAAGGGCTTGATTGTTAG
TTCCGGCCTCTCTTTGTCTTTGTATAAGTATGTACTTAGGTGCCGGTGTA
GGCTGAACTTTTTATCCTCCTCTCTCGAGTGGCGATTTTTCTGGCTTAGG
TGTAGATTTTCTTATGTTTTCCCTTCACCTTGCTGGTTTATCTAGTCTTT
TTGGTTCCCTTAAATTTATATGCACAATTTACAGGGGCAGTAGAAAGATT
ATTTGTAGTCGAAAATCTATTATGGTTTGGGCTTACCTTTTTACATCTAT
CCTTTTAATTTTTTCTTTACCTGTTTTAGCTGCAGGGATCACCATGCTTT
TGTTTGATCGCAAATTTTGCTCTTGTTTTTTTGACCCTATGGGTGGCGGC
GATCCCGTTCTTTTTCAGCATTTG
>OR126743_C2_T._espanola
GTGCTAATAGGGGGCTTTGGTAAATACCTGTTACCTTTATTACTCGGACT
TTCAGATTTAAATCTACCTCGTTTAAAAGCTTTGAGTGCTTGATTGCTGG
TTCCGGCTTCGCTGTGTTTATGTGTGAGCATGTATCTCGGCGCCGGGGTG
GGCTGGACTTTTTACCCTCCTTTGTCAGGGGGCGATTTTTCTGGACTTGG
TGTCGATTTTTTAATGTTTTCACTGCATTTAGCAGGCTTGTCTAGGTTGT
TCGGTTCTTTGAAATTTATATGCACTATACACAGAGGTAGGAAAAAGCTA
GTGTGCAGTCGAAACTCTATTATGGTCTGGGCTTATCTTTTTACATCTGT
TCTCTTAATTTTTTCTCTTCCTGTCCTAGCTGCAGGAATAACGATGCTTT
TATTTGATCGTAAATTCTGCTCTTGTTTTTTTGATCCTATGGGGGGCGGG
GATCCTGTTCTTTTCCAACATTTA
>OR126744_C2_T._espanola
GTGCTAATAGGGGGCTTTGGTAAATACCTGTTACCTTTATTACTCGGACT
TTCAGATTTAAATCTACCTCGTTTAAAAGCTTTGAGTGCTTGATTGCTGG
TTCCGGCTTCGCTGTGTTTATGTGTGAGCATGTATCTCGGCGCCGGGGTG
GGCTGGACTTTTTACCCTCCTTTGTCAGGGGGCGATTTTTCTGGACTTGG
TGTCGATTTTTTAATGTTTTCACTGCATTTAGCAGGCTTGTCTAGGTTGT
TCGGTTCTTTGAAATTTATATGCACTATACACAGAGGTAGGAAAAAGCTA
GTGTGCAGTCGAAACTCTATTATGGTCTGGGCTTATCTTTTTACATCTGT
TCTCTTAATTTTTTCTCTTCCTGTCCTAGCTGCAGGAATAACGATGCTTT
TATTTGATCGTAAATTCTGCTCTTGTTTTTTTGATCCTATGGGGGGCGGG
GATCCTGTTCTTTTCCAACATTTA
>OR126745_C2_T._espanola
GTGCTAATAGGGGGCTTTGGTAAATACCTGTTACCTTTATTACTCGGACT
TTCAGATTTAAATCTACCTCGTTTAAAAGCTTTGAGTGCTTGATTGCTGG
TTCCGGCTTCGCTGTGTTTATGTGTGAGCATGTATCTCGGCGCCGGGGTG
GGCTGGACTTTTTACCCTCCTTTGTCAGGGGGCGATTTTTCTGGACTTGG
TGTCGATTTTTTAATGTTTTCACTGCATTTAGCAGGCTTGTCTAGGTTGT
TCGGTTCTTTGAAATTTATATGCACTATACACAGAGGTAGGAAAAAGCTA
GTGTGCAGTCGAAACTCTATTATGGTCTGGGCTTATCTTTTTACATCTGT
TCTCTTAATTTTTTCTCTTCCTGTCCTAGCTGCAGGAATAACGATGCTTT
TATTTGATCGTAAATTCTGCTCTTGTTTTTTTGATCCTATGGGGGGCGGG
GATCCCGTTCTTTTCCAACATTTA
>OR126746_C2_T._espanola
GTGCTAATAGGGGGCTTTGGTAAATATCTATTACCCTTATTACTCGGACT
TTCAGATTTAAATCTACCTCGTTTAAAAGCTTTGAGTGCTTGATTGCTGG
TTCCGGCTTCGCTGTGTTTATGTGTGAGCATGTATCTCGGCGCCGGGGTG
GGCTGGACTTTTTACCCTCCTTTGTCAGGGGGCGATTTTTCTGGACTTGG
TGTCGATTTTTTAATGTTTTCACTGCATTTAGCAGGCTTGTCTAGGTTGT
TCGGTTCTTTGAAATTTATATGCACTATACACAGAGGTAGGAAAAAGCTA
GTGTGCAGTCGAAATTCTATTATGGTCTGGGCTTATCTTTTTACATCTAT
TCTCTTAATTTTTTCTCTTCCTGTCCTAGCTGCAGGAATAACGATGCTTT
TATTTGATCGTAAATTCTGCTCTTGTTTTTTTGATCCCATGGGGGGCGGG
GATCCTGTTCTTTTTCAACACTTA
>OR126748_C2_T._espanola
GTGCTAATAGGGGGCTTTGGTAAATATCTATTACCTTTATTACTCGGACT
TTCAGATTTAAATCTGCCTCGTTTAAAAGCTTTGAGTGCTTGATTGCTGG
TTCCGGCTTCGCTGTGTTTATGTGTGAGCATGTATCTCGGCGCCGGGGTG
GGCTGGACTTTTTACCCTCCTTTGTCAGGGGGCGATTTTTCTGGACTTGG
TGTCGATTTTTTAATGTTTTCACTGCATTTAGCAGGTTTGTCTAGGTTGT
TCGGTTCTTTGAAATTTATATGCACTATACACAGAGGTAGGAAAAAGTTA
GTGTGCAGTCGAAATTCTATTATGGTCTGGGCTTATCTTTTTACGTCTAT
TCTCTTAATTTTTTCGCTTCCTGTCCTAGCTGCAGGAATAACGATGCTTT
TATTTGATCGTAAATTCTGCTCTTGTTTTTTTGATCCCATGGGGGGCGGG
GATCCTGTTCTTTTTCAACATTTA
>OR126749_C2_T._espanola
GTGCTAATAGGGGGCTTTGGTAAATATCTATTACCTTTATTACTCGGACT
TTCAGATTTAAATCTGCCTCGTTTAAAAGCTTTGAGTGCTTGATTGCTGG
TTCCGGCTTCGCTGTGTTTATGTGTGAGCATGTATCTCGGCGCCGGGGTG
GGCTGGACTTTTTACCCTCCTTTGTCAGGGGGCGATTTTTCTGGACTTGG
TGTCGATTTTTTAATGTTTTCACTGCATTTAGCAGGTTTGTCTAGGTTGT
TCGGTTCTTTGAAATTTATATGCACTATACACAGAGGTAGGAAAAAGTTA
GTGTGCAGTCGAAATTCTATTATGGTCTGGGCTTATCTTTTTACGTCTAT
TCTCTTAATTTTTTCTCTTCCTGTCCTAGCTGCAGGAATAACGATGCTTT
TATTTGATCGTAAATTCTGCTCTTGTTTTTTTGATCCCATGGGGGGCGGG
GATCCTGTTCTTTTTCAACATTTA
>OR126752_C2_T._iapeti
GTTCTTATAGGAGGTTTTGGGAAATACCTGCTTCCCTTGCTATTAGGCTT
GTCAGATTTGAATCTACCTCGTCTGAAAGCACTAAGCGCTTGATTGCTGG
TCCCTGCATCATTGTGTCTCTGCGTAAGCATGTACTTGGGTGCCGGGGTA
GGTTGAACCTTTTATCCCCCCTTATCGAGTGGCGACTTTTCGGGGCTAGG
TGTAGATTTTTTAATGTTTTCTTTACACCTTGCCGGCTTATCAAGTCTTT
TTGGTTCCTTGAACTTCATATGCACTATATATAGCGGCAGAGGCAAGATT
GTTTGCAGTCGTAATTCTATTATGGTCTGGGCCTATTTGTTTACGTCCAT
TTTGCTTATCTTCTCTTTGCCTGTTTTAGCTGCGGGCATTACTATGCTGT
TGTTCGATCGTAAATTTTGTTCTTGTTTTTTTGACCCGATGGGAGGTGGC
GACCCCGTCCTATTCCAACACTTA
>OR126753_C2_T._iapeti
GTTCTTATAGGAGGTTTTGGGAAATACCTGCTTCCCTTGCTATTAGGCTT
GTCAGATTTGAATCTACCTCGTCTGAAAGCACTAAGCGCTTGATTGCTGG
TCCCTGCATCATTGTGTCTCTGCGTAAGCATGTACTTGGGTGCCGGGGTA
GGTTGAACCTTTTATCCCCCCTTATCGAGTGGCGACTTTTCGGGGCTAGG
TGTAGATTTTTTAATGTTTTCTTTACACCTTGCCGGCTTATCAAGTCTTT
TTGGTTCCTTGAACTTCATATGCACTATATATAGCGGCAGAGGCAAGATT
GTTTGCAGTCGTAATTCTATTATGGTCTGGGCTTATTTGTTTACGTCCAT
TTTGCTTATCTTCTCTTTGCCTGTTTTAGCTGCGGGCATTACTATGCTGT
TGTTCGATCGTAAATTTTGTTCTTGTTTTTTTGACCCGATGGGAGGTGGC
GACCCCGTCCTATTCCAACACTTA
>OR126754_C2_T._iapeti
GTTCTTATAGGAGGTTTTGGGAAATATCTACTTCCCTTGCTATTAGGCTT
GTCAGATCTGAATCTACCCCGTCTTAAAGCATTAAGCGCTTGATTGCTGG
TCCCTGCATCATTGTGCCTCTGCGTAAGTATGTACTTGGGTGCCGGGGTA
GGTTGAACCTTTTATCCCCCCTTATCGAGTGGCGACTTTTCTGGGCTAGG
TGTAGATTTTTTAATGTTTTCTTTACACCTTGCCGGCTTATCAAGTCTTT
TTGGTTCCTTGAACTTCATCTGCACTATATATAGTGGCAGAGGCAAGATT
GTTTGCAGTCGTAATTCTATTATGGTCTGGGCCTATTTGTTTACGTCCAT
TTTGCTTATTTTCTCTTTGCCTGTTTTAGCTGCGGGCATTACTATGCTGT
TGTTCGATCGTAAATTCTGTTCTTGTTTTTTTGACCCGATGGGAGGTGGC
GACCCCGTCCTATTCCAACACTTA
>OR126760_C2_T._methones
GTTCTAATAGGGGGGTTCGGTAAATACCTGCTGCCTCTGCTACTCGGCTT
GTCAGATTTGAATCTTCCTCGGTTGAAAGCATTAAGTGCTTGATTGCTGG
TTCCGGCGTCGCTATGTCTTTGCGTCAGAATGTATTTGGGTGCCGGGGTG
GGTTGGACCTTTTACCCCCCCCTATCAAGTGGTGATTTTTCTGGACTTGG
CGTAGATTTTTTAATGTTTTCTTTGCATCTTGCTGGCTTGTCGAGTCTTT
TTGGCTCTTTAAACTTTATATGCACTATATATAGTGGCAGGAGTAAGATA
GTCTGCAGTCGAAACTCTATCATGGTTTGGGCTTACCTGTTTACATCTGT
TCTACTAATTTTTTCTTTGCCGGTCTTAGCTGCTGGCATTACTATGTTGT
TGTTTGATCGTAAATTTTGCTCTTGTTTCTTTGACCCTATGGGAGGCGGC
GACCCTGTCTTATTTCAACACCTA
>OR126761_C2_T._methones
GTTCTAATAGGGGGGTTCGGTAAATACCTGCTGCCTCTGCTACTCGGCTT
GTCAGATTTGAATCTTCCTCGGTTGAAAGCATTAAGTGCTTGATTGCTGG
TTCCGGCGTCGCTATGTCTTTGCGTCAGAATGTATTTGGGTGCCGGGGTG
GGTTGGACCTTTTACCCCCCCCTATCAAGTGGTGATTTTTCTGGACTTGG
CGTAGATTTTTTAATGTTTTCTTTGCATCTTGCTGGCTTGTCGAGTCTTT
TTGGCTCTTTAAACTTTATATGCACTATATATAGTGGCGGGAGTAAGATA
GTCTGCAGTCGAAACTCTATCATGGTTTGGGCTTACCTGTTTACATCTGT
TCTACTAATTTTTTCTTTGCCGGTCTTAGCTGCTGGCATTACTATGTTGT
TGTTTGATCGTAAATTTTGCTCTTGTTTCTTTGACCCTATGGGAGGCGGC
GACCCTGTCTTATTTCAACACCTA
>OR126741_C2_T._damsella
GTCTTAATTGGCGGCTTCGGCAAATATCTTTTGCCTTTATTGTTAGGTCT
GTCCGATTTAAATCTCCCTCGTCTGAAAGCACTTAGCGCTTGGCTTCTTG
TTCCTGCTTCTCTGTGTCTTTGTGTGAGCATGTACTTGGGCGCGGGAGTA
GGTTGAACATTTTACCCTCCTTTGTCTAGTGGTGACTTTTCGGGGGCTGG
CGTAGATTTCTTAATGTTCTCTCTACATCTCGCCGGTCTGTCAAGTCTCT
TCGGTTCTCTTAATTTTATATGTACTATTTATAGAGGTAGTAGTAAGATA
GTTTGCAGCCGAAACTCTATTATGGTTTGGGCTTATTTATTTACATCCGT
TTTGTTAATTTTCTCTTTACCTGTTTTGGCTGCCGGAATCACGATGCTAC
TATTTGACCGTAAATTCAGCTCGTGTTTTTTCGATCCTTTGGGTGGTGGT
GATCCCGTTTTATTCCAACACCTG
>OR126773_C3_T._sp. C
GTTCTTATTGGTGGCTTTGGTAAATACCTACTCCCCTTGCTTTTGGGTCT
ATCTGATCTAAATCTTCCTCGTTTAAAAGCTTTGAGTGCTTGACTTCTTT
TACCCGCATCCCTTTGTTTGTGTATTAGCATGTACTTAGGTGCCGGTGTT
GGTTGGACCTTCTACCCTCCCCTATCTAGGAGTGATTACACCGGTTTGGG
TGTGGACTTTCTCATGTTTTCTCTCCACCTTGCAGGTCTTTCAAGACTTT
TTGGTTCTTTGAACTTCATTTGCACCATCCACAGAGGTAGAAGCAAGGTC
ATTTGTAGTCGTAACTCTATAATGATTTGAGCCTACCTTTTCACATCAAT
TTTACTTATTTTCTCTCTGCCGGTGTTAGCCGCCGGAATAACAATGTTGT
TGTTCGACCGTAAATTTTGTTCAAGCTTTTTTGACCCTATGGGAGGTGGA
GATCCAGTGTTATTTCAACATCTC
>OR126774_C3_T._sp. C
GTTCTTATTGGTGGCTTTGGTAAATACCTACTCCCCCTGCTGTTAGGTCT
ATCAGATCTAAATCTTCCTCGTTTAAAAGCTTTGAGTGCTTGACTTCTTT
TACCCGCATCCCTTTGTTTGTGCATTAGTATGTACTTAGGTGCCGGTGTT
GGTTGGACCTTCTACCCTCCTCTATCCAGGAGTGACTACACCGGTTTGGG
TGTGGACTTTCTCATGTTTTCTCTCCACCTTGCAGGTCTTTCAAGACTTT
TTGGTTCTTTGAACTTCATTTGCACCATCTACAGAGGTAGAAGCAAGGTC
ATTTGTAGTCGTAACTCTATAATGATTTGAGCCTACCTTTTCACATCAAT
TTTACTTATTTTCTCTCTACCGGTGTTAGCCGCCGGAATAACAATGTTGT
TGTTCGACCGTAAATTTTGTTCAAGCTTTTTTGACCCCATGGGAGGTGGA
GATCCAGTGTTATTTCAACATCTC
>OR126775_C3_T._sp. C
GTTCTTATTGGTGGCTTTGGTAAATACCTACTCCCCCTGCTGTTAGGTCT
ATCTGATCTAAATCTTCCTCGTTTAAAAGCTTTGAGTGCTTGACTTCTTT
TACCCGCATCCCTTTGTTTGTGTATTAGCATGTACTTAGGTGCCGGTGTT
GGTTGGACCTTCTACCCTCCTCTATCCAGGAGCGACTACACCGGTTTGGG
TGTGGACTTTCTCATGTTTTCTCTCCACCTTGCAGGTCTTTCAAGACTTT
TTGGTTCTTTGAACTTCATTTGCACCATCTACAGAGGTAGGAGCAAGGTC
ATTTGTAGTCGTAACTCTATAATGATTTGAGCCTACCTTTTCACATCAAT
TTTACTTATTTTCTCTCTACCGGTGTTAGCCGCCGGAATAACAATGTTGT
TGTTCGACCGTAAATTTTGTTCAAGCTTTTTTGATCCCATGGGAGGTGGA
GATCCAGTGTTATTTCAACATCTC
>OR126776_C3_T._sp. C
GTTCTTATTGGTGGCTTTGGTAAATACCTACTCCCCCTGCTGTTAGGTCT
ATCTGATCTAAATCTTCCTCGTTTAAAAGCTTTGAGTGCTTGACTTCTTT
TACCCGCATCCCTTTGTTTGTGTATTAGCATGTACTTAGGTGCCGGTGTC
GGTTGGACCTTCTACCCTCCTCTATCCAGGAGTGACTACACCGGTTTGGG
TGTGGACTTTCTCATGTTTTCTCTCCACCTTGCAGGTCTTTCAAGACTTT
TTGGTTCTTTGAACTTCATTTGCACCATCTACAGAGGTAGGAGCAAGGTC
ATTTGTAGTCGTAACTCTATAATGATTTGAGCCTACCTTTTCACATCAAT
TTTACTTATTTTCTCTCTACCGGTGTTAGCCGCCGGAATAACAATGTTGT
TGTTCGACCGTAAATTTTGTTCAAGCTTTTTTGATCCCATGGGAGGTGGA
GATCCAGTGTTGTTTCAACATCTC
>OR126769_C3_T._polynesiae
GTTCTAATTGGCGGGTTCGGTAATTACCTACTCCCCCTACTTTTAGGTTT
ATCTGATTTAAATCTACCTCGTTTAAAAGCGCTAAGTGCTTGACTTCTTT
TACCTGCGTCTCTTTGCTTGTGTGTTAGTATGTATTTAGGTGCGGGTGTT
GGGTGGACTTTCTACCCCCCCCTCTCAAGTGGTGATTATTCTGGTTTGGG
TGTAGACTTTCTCATGTTTTCCCTTCATTTAGCCGGTTTGTCTAGCCTGT
TCGGTTCTCTTAATTTTATTTGCACTATATACAAAGGTAGAAATAAGGTC
GTTTGTAGTCGTAACTCAATAATGATTTGGGCCTACCTTTTCACCTCCAT
TTTATTGATTTTTTCACTACCTGTTTTAGCCGCTGGTATCACAATGTTGT
TGTTTGATCGTAAATTCTGTTCAAGCTTTTTTGATCCTATGGGAGGCGGC
GATCCTGTCCTATTTCAACATCTT
>OR126770_C3_T._polynesiae
GTTCTAATTGGCGGGTTCGGTAATTACCTACTCCCCCTACTTTTAGGTTT
ATCTGATTTAAATCTACCTCGTTTAAAAGCGCTAAGTGCTTGACTTCTTT
TACCTGCGTCTCTTTGCTTGTGTATTAGTATGTATTTAGGTGCGGGTGTT
GGGTGGACTTTCTACCCCCCCCTCTCAAGTGGTGATTATTCTGGTTTGGG
TGTAGACTTTCTCATGTTTTCCCTTCATTTAGCCGGTTTGTCTAGCCTGT
TCGGTTCTCTTAATTTTATTTGCACTATATACAAAGGTAGAAATAAGGTC
GTTTGTAGTCGTAACTCAATAATGATTTGGGCCTACCTTTTCACCTCCAT
TTTATTGATTTTTTCACTACCTGTTTTAGCCGCTGGTATCACAATGTTGT
TGTTTGATCGTAAATTCTGTTCAAGCTTTTTTGATCCCATGGGAGGCGGC
GATCCTGTCCTATTTCAACATCTT
>OR126771_C3_T._polynesiae
GTTCTAATTGGCGGGTTTGGTAATTACCTACTCCCCCTACTTTTAGGTTT
ATCTGATTTAAATCTACCTCGTTTAAAAGCGCTAAGTGCTTGACTTCTTT
TACCTGCGTCTCTTTGCTTGTGTATTAGTATGTATTTAGGTGCGGGTGTT
GGGTGGACTTTCTACCCCCCCCTCTCAAGTGGTGATTATTCTGGTTTGGG
TGTAGACTTTCTCATGTTTTCCCTCCATTTAGCCGGTTTGTCTAGTCTGT
TCGGTTCTCTTAATTTTATTTGCACTATATACAAAGGTAGAAATAAGGTC
GTTTGTAGTCGTAACTCAATAATGATTTGGGCCTACCTTTTCACCTCCAT
TTTATTGATTTTTTCACTACCTGTTTTAGCCGCTGGTATCACAATGTTGT
TGTTTGATCGTAAATTCTGTTCAAGCTTTTTTGATCCCATGGGAGGCGGC
GATCCTGTCCTATTTCAACATCTT
>OR126772_C3_T._polynesiae
GTTCTAATTGGCGGGTTCGGTAATTACCTACTCCCCCTACTTTTAGGTTT
ATCCGATTTAAATCTACCTCGTTTAAAAGCGCTAAGTGCTTGACTTCTTT
TACCTGCGTCTCTTTGCTTGTGTATTAGTATGTATTTAGGTGCGGGTGTT
GGGTGGACTTTCTACCCACCCCTCTCAAGTGGTGATTATTCTGGTTTGGG
TGTAGACTTTCTCATGTTTTCCCTTCATTTAGCCGGTTTGTCTAGCCTGT
TCGGTTCTCTTAATTTTATTTGTACTATATACAAAGGTAGAAATAAGGTC
GTTTGTAGTCGTAACTCAATAATGATTTGGGCTTACCTTTTCACCTCCAT
TTTATTGATTTTTTCACTACCTGTTTTAGCCGCTGGTATCACAATGTTGT
TGTTTGATCGTAAATTCTGTTCAAGCTTTTTTGATCCCATGGGAGGCGGC
GATCCTGTCCTATTTCAACATCTT
>OR126779_C3_T._borboleta
GTTTTAATAGGGGGTTTTGGTAATTACTTGCTCCCCCTACTTCTGGGTTT
ATCTGATTTAAAATTACCCCGATTAAAAGCTTTAAGTGCTTGACTTCTTT
TACCTGCTTCTCTTTGCCTGTGCATTAGCATGTATCTAGGTTCTGGTGTT
GGTTGAACTTTTTACCCCCCATTGTCCAGGGGTGATTATTCTGGTCTGGG
AGTGGACTTTCTTATGTTCTCCCTCCACTTAGCTGGTTTATCTAGCCTTT
TTGGTTCCTTAAACTTTATCTGCACTATTTATAGAGGTAGGAGCAAGGTA
GTTTGTAGCCGTAACTCAATAATGATTTGAGCTTATCTTTTCACATCTAT
TCTGTTGATCTTTTCCCTGCCTGTGTTAGCCGCTGGGATTACCATGTTGT
TGTTTGACCGTAAATTTTGTTCAAGCTTTTTTGACCCCATGGGCGGTGGG
GATCCTGTTTTATTTCAACACCTT
>OR126781_C3_T._borboleta
GTTTTAATAGGGGGTTTTGGTAATTACTTGCTCCCCCTACTTCTGGGTTT
ATCTGATTTAAAATTACCCCGATTAAAAGCTTTAAGTGCTTGACTTCTTT
TACCTGCTTCTCTTTGCCTGTGCATTAGCATGTATTTAGGTTCTGGTGTT
GGTTGAACTTTTTACCCCCCATTGTCCAGGGGTGATTATTCTGGTCTGGG
AGTGGACTTTCTTATGTTCTCCCTCCACTTAGCTGGTTTATCTAGCCTTT
TTGGTTCCTTAAACTTTATCTGCACTATTTATAGAGGTAGGAGCAAGGTA
GTTTGTAGCCGTAACTCAATAATGATTTGAGCTTATCTTTTCACATCTAT
TCTGTTGATCTTTTCCCTGCCTGTGTTAGCCGCTGGGATTACCATGTTGT
TGTTTGACCGTAAATTTTGTTCAAGCTTTTTTGACCCCATGGGCGGTGGG
GATCCTGTTTTATTTCAACACCTT
>OR126780_C3_T._borboleta
GTTTTAATAGGGGGTTTTGGTAATTACTTGCTCCCCCTACTCCTGGGTTT
ATCTGATTTAAAATTACCCCGATTAAAAGCTTTAAGTGCTTGACTTCTTT
TACCTGCTTCTCTTTGCCTGTGCATTAGCATGTATTTAGGTTCTGGTGTT
GGTTGAACTTTTTACCCCCCATTGTCCAGGGGTGATTATTCTGGTCTGGG
AGTGGACTTTCTTATGTTCTCCCTCCACTTAGCTGGTTTATCTAGCCTTT
TTGGTTCCTTAAACTTTATCTGCACTATTTATAGAGGTAGGAGCAAGGTA
GTTTGTAGCCGTAACTCAATAATGATTTGAGCTTATCTTTTCACATCTAT
TCTGTTGATCTTTTCCCTGCCTGTGTTAGCCGCTGGGATTACCATGTTGT
TGTTTGACCGTAAATTTTGTTCAAGCTTTTTTGACCCCATGGGCGGTGGG
GATCCTGTTTTATTTCAACACCTT
>OR126782_C3_T._borboleta
GTTTTAATAGGGGGTTTTGGTAATTACTTGCTCCCCCTACTTCTGGGTTT
ATCTGATTTAAAATTACCCCGATTAAAAGCTTTAAGTGCTTGACTTCTTT
TACCTGCTTCTCTTTGCCTGTGCATTAGCATGTATTTAGGTTCTGGTGTT
GGTTGAACTTTTTACCCCCCATTGTCCAGGGGTGATTATTCTGGTCTGGG
AGTGGACTTTCTTATGTTCTCCCTCCATTTAGCTGGTTTATCTAGCCTTT
TTGGTTCCTTAAACTTTATCTGCACTATTTATAGAGGTAGGAGCAAGGTA
GTTTGTAGCCGTAACTCAATAATGATTTGAGCTTATCTTTTCACATCTAT
TCTGTTGATCTTTTCCCTGCCTGTGTTAGCCGCTGGGATTACCATGTTGT
TGTTTGACCGTAAATTTTGTTCAAGCTTTTTTGACCCCATGGGCGGTGGG
GATCCTGTTTTATTTCAACACCTT
>OR126787_C3_T._borboleta
GTTTTAATAGGGGGTTTTGGTAATTACTTGCTCCCCCTACTTCTGGGTTT
ATCTGATTTAAAATTACCCCGATTAAAAGCTTTAAGTGCTTGACTTCTTT
TACCTGCTTCTCTTTGCCTGTGCATTAGCATGTATTTAGGTTCTGGTGTT
GGTTGAACTTTTTACCCCCCATTGTCCAGGGGTGATTATTCTGGTCTGGG
AGTGGACTTTCTTATGTTCTCCCTCCACTTAGCTGGTTTATCTAGCCTTT
TTGGTTCCTTAAACTTTATCTGTACTATTTATAGAGGTAGGAGCAAGGTA
GTTTGTAGCCGTAACTCAATAATGATTTGAGCTTATCTTTTCACATCTAT
TCTGTTGATCTTTTCCCTGCCTGTGTTAGCCGCTGGGATTACCATGTTGT
TGTTTGACCGTAAATTTTGTTCAAGCTTTTTTGACCCCATGGGCGGTGGG
GATCCTGTTTTATTTCAACACCTT
>OR126791_C3_T._borboleta
GTTTTAATAGGGGGTTTTGGTAATTACTTGCTCCCCCTACTTCTGGGTTT
ATCTGATTTAAAATTACCCCGATTAAAAGCTTTAAGTGCTTGACTTCTTT
TACCTGCTTCTCTTTGCCTGTGCATTAGCATGTATTTAGGTTCTGGTGTT
GGTTGGACTTTTTACCCCCCATTGTCCAGGGGTGATTATTCTGGTCTGGG
AGTGGACTTTCTTATGTTCTCCCTCCACTTAGCTGGTTTATCTAGCCTTT
TTGGTTCCTTAAACTTTATCTGCACTATTTATAGAGGTAGGAGCAAGGTA
GTTTGTAGCCGTAACTCAATAATGATTTGAGCTTATCTTTTCACATCTAT
TCTGTTGATCTTTTCCCTGCCTGTGTTAGCCGCTGGGATTACCATGTTGT
TGTTTGACCGTAAATTTTGTTCAAGTTTTTTTGACCCCATGGGCGGTGGG
GATCCTGTTTTATTTCAACACCTT
>OR126790_C3_T._borboleta
GTTTTAATAGGGGGTTTTGGTAATTACTTGCTCCCCCTACTTCTGGGTTT
ATCTGATTTAAAATTACCCCGATTAAAAGCTTTAAGTGCTTGACTTCTTT
TACCTGCTTCTCTTTGCCTGTGCATTAGCATGTATTTAGGTTCTGGTGTT
GGTTGAACTTTTTACCCCCCATTGTCCAGGGGTGATTATTCTGGTCTGGG
AGTGGACTTTCTTATGTTCTCCCTCCACTTAGCAGGTTTATCTAGCCTTT
TTGGTTCCTTAAACTTTATCTGCACTATTTATAGAGGTAGGAGCAAGGTA
GTTTGTAGCCGTAACTCAATAATGATTTGAGCTTATCTTTTCACATCTAT
TCTGTTGATCTTTTCCCTGCCTGTGTTAGCCGCTGGGATTACCATGTTGT
TGTTTGACCGTAAATTTTGTTCAAGTTTTTTTGACCCCATGGGCGGTGGG
GATCCTGTTTTATTTCAACACCTT
>OR126789_C3_T._borboleta
GTTTTAATAGGGGGTTTTGGTAATTACTTGCTCCCCCTACTTCTGGGTTT
ATCTGATTTAAAATTACCCCGATTAAAAGCTTTAAGTGCTTGACTTCTTT
TACCTGCTTCTCTTTGCCTGTGCATTAGCATGTATTTAGGTTCTGGTGTT
GGTTGAACTTTTTACCCCCCATTGTCCAGGGGTGATTATTCTGGTCTGGG
AGTGGACTTTCTCATGTTCTCCCTCCACTTAGCTGGTTTATCTAGCCTTT
TTGGTTCCTTAAACTTTATCTGCACTATTTATAGAGGTAGGAGCAAGGTA
GTTTGTAGCCGTAACTCAATAATGATTTGAGCTTATCTTTTCACATCTAT
TCTGTTGATCTTTTCCCTGCCTGTGTTAGCCGCTGGGATTACCATGTTGT
TGTTTGACCGTAAATTTTGTTCAAGTTTTTTTGACCCCATGGGCGGTGGG
GATCCTGTTTTATTTCAACACCTT
>OR126788_C3_T._borboleta
GTTTTAATAGGGGGTTTTGGTAATTACTTGCTCCCCCTACTTCTGGGTTT
ATCTGATTTAAAATTACCCCGATTAAAAGCTTTAAGTGCTTGACTTCTTT
TACCTGCTTCTCTTTGCCTGTGCATTAGCATGTATTTAGGTTCTGGTGTT
GGTTGAACTTTTTACCCCCCATTGTCCAGGGGTGATTATTCTGGTCTGGG
AGTGGACTTTCTTATGTTCTCCCTCCACTTAGCTGGTTTATCTAGCCTTT
TTGGTTCCTTAAACTTTATCTGCACTATTTATAGAGGTAGGAGCAAGGTA
GTTTGTAGCCGTAACTCAATAATGATTTGAGCTTATCTTTTCACATCTAT
TCTGTTGATCTTTTCCCTGCCTGTGTTAGCCGCTGGGATTACCATGTTGT
TGTTTGACCGTAAATTTTGTTCAAGTTTTTTTGACCCCATGGGCGGTGGG
GATCCTGTTTTATTTCAACATCTT
>OR126792_C3_T._borboleta
GTTTTAATAGGGGGTTTTGGTAATTACTTGCTCCCCCTACTTCTGGGTTT
ATCTGATTTAAAATTACCCCGATTAAAAGCTTTAAGTGCTTGACTTCTTT
TACCTGCTTCTCTTTGCCTGTGCATTAGCATGTATTTAGGTTCTGGTGTT
GGTTGAACTTTTTACCCCCCATTGTCCAGGGGTGATTATTCTGGTCTGGG
AGTGGACTTTCTTATGTTCTCCCTCCACTTAGCTGGTTTATCTAGCCTTT
TTGGTTCCTTAAACTTTATCTGCACTATTTATAGAGGTAGGAGCAAGGTA
GTTTGTAGCCGTAACTCAATAATGATTTGAGCTTATCTTTTCACATCTAT
TCTGTTGATCTTTTCCCTGCCTGTGTTAGCCGCTGGGATTACCATGTTGT
TGTTTGACCGTAAATTTTGTTCAAGTTTTTTTGACCCCATGGGCGGTGGG
GATCCTGTTTTATTTCAACACCTT
>OR126793_C3_T._borboleta
GTTTTAATAGGGGGTTTTGGTAATTACTTGCTCCCCCTACTTCTGGGTTT
ATCTGATTTAAAATTACCCCGATTAAAAGCTTTAAGTGCTTGACTTCTTT
TACCTGCTTCTCTTTGCCTGTGCATTAGCATGTATTTAGGTTCTGGTGTT
GGTTGAACTTTTTACCCCCCATTGTCCAGGGGTGATTATTCTGGTCTGGG
AGTGGACTTTCTTATGTTCTCCCTCCACTTAGCTGGTTTATCTAGCCTTT
TTGGTTCCTTAAACTTTATCTGCACTATTTATAGAGGTAGGAGCAAGGTA
GTTTGTAGCCGTAACTCAATAATGATTTGAGCTTATCTTTTCACATCTAT
TCTGTTGATCTTTTCCCTGCCTGTGTTAGCCGCTGGGATTACCATGTTGT
TGTTTGACCGTAAATTTTGTTCAAGTTTTTTTGACCCCATGGGCGGTGGG
GATCCTGTTTTATTTCAACACCTT
>OR126794_C3_T._borboleta
GTTTTAATAGGGGGTTTTGGTAATTACTTGCTCCCCCTACTTCTGGGTTT
ATCTGATTTAAAATTACCCCGATTAAAAGCTTTAAGTGCTTGACTTCTTT
TACCTGCTTCTCTTTGCCTGTGCATTAGCATGTATTTAGGTTCTGGTGTT
GGTTGAACTTTTTACCCCCCATTGTCCAGGGGTGATTATTCTGGTCTGGG
AGTGGACTTTCTTATGTTCTCCCTCCACTTAGCTGGTTTATCTAGCCTTT
TTGGTTCCTTAAACTTTATCTGCACTATTTATAGAGGTAGGAGCAAGGTA
GTTTGTAGCCGTAACTCAATAATGATTTGAGCTTATCTTTTCACATCTAT
TCTGTTGATCTTTTCCCTGCCTGTGTTAGCCGCTGGGATTACCATGTTGT
TGTTTGACCGTAAATTTTGTTCAAGTTTTTTTGACCCCATGGGCGGTGGG
GATCCTGTTTTATTTCAACACCTT
>OR126795_C3_T._borboleta
GTTTTAATAGGGGGTTTTGGTAATTACTTGCTCCCCCTACTTCTGGGTTT
ATCTGATTTAAAATTACCCCGATTAAAAGCTTTAAGTGCTTGACTTCTTT
TACCTGCTTCTCTTTGCCTGTGCATTAGCATGTATTTAGGTTCTGGTGTT
GGTTGAACTTTTTACCCCCCATTGTCCAGGGGTGATTATTCTGGTCTGGG
AGTGGACTTTCTTATGTTCTCCCTCCACTTAGCTGGTTTATCTAGCCTTT
TTGGTTCCTTAAACTTTATCTGCACTATTTATAGAGGTAGGAGCAAGGTA
GTTTGTAGCCGTAACTCAATAATGATTTGAGCTTATCTTTTCACATCTAT
TCTGTTGATCTTTTCCCTGCCTGTGTTAGCCGCTGGGATTACCATGTTGT
TGTTTGACCGTAAATTTTGTTCAAGTTTTTTTGACCCCATGGGCGGTGGG
GATCCTGTTTTATTTCAACACCTT
>OR126796_C3_T._borboleta
GTTTTAATAGGGGGTTTTGGTAATTACTTGCTCCCCCTACTTCTGGGTTT
ATCTGATTTAAAATTACCCCGATTAAAAGCTTTAAGTGCTTGACTTCTTT
TACCTGCTTCTCTTTGCCTGTGCATTAGCATGTATTTAGGTTCTGGTGTT
GGTTGAACTTTCTACCCCCCATTGTCCAGGGGTGATTATTCTGGTCTGGG
AGTGGACTTTCTTATGTTCTCCCTCCACTTAGCTGGTTTATCTAGTCTTT
TTGGTTCCTTAAACTTTATCTGCACTATTTATAGAGGTAGGAGCAAGGTA
GTTTGTAGCCGTAACTCAATAATGATTTGAGCTTATCTTTTCACATCTAT
TCTGTTGATCTTTTCCCTGCCTGTGTTAGCCGCTGGGATTACCATGTTGT
TGTTTGACCGTAAATTTTGTTCAAGTTTTTTTGACCCCATGGGCGGTGGG
GATCCTGTTTTATTTCAACACCTT
>OR126797_C3_T._borboleta
GTTTTAATAGGGGGTTTTGGTAATTACTTGCTCCCCCTACTTCTGGGTTT
ATCTGATTTAAAATTACCCCGATTAAAAGCTTTAAGTGCTTGACTTCTTT
TACCTGCTTCTCTTTGCCTGTGCATTAGCATGTATTTAGGTTCTGGTGTT
GGTTGAACTTTTTACCCCCCATTGTCCAGGGGTGATTATTCTGGTCTGGG
AGTGGACTTTCTTATGTTCTCCCTCCACTTAGCTGGTTTATCTAGTCTTT
TTGGTTCCTTAAACTTTATCTGCACTATTTATAGAGGTAGGAGCAAGGTA
GTTTGTAGCCGTAACTCAATAATGATTTGAGCTTATCTTTTCACATCTAT
TCTGTTGATCTTTTCCCTGCCTGTGTTAGCCGCTGGGATTACCATGTTGT
TGTTTGACCGTAAATTTTGTTCAAGTTTTTTTGACCCCATGGGCGGTGGG
GATCCTGTTTTATTTCAACACCTT
>OR126798_C3_T._borboleta
GTTTTAATAGGGGGTTTTGGTAATTACTTGCTCCCCCTACTTCTGGGTTT
ATCTGATTTAAAATTACCCCGATTAAAAGCTTTAAGTGCTTGACTTCTTT
TACCTGCTTCTCTTTGCCTGTGCATTAGCATGTATTTAGGTTCTGGTGTT
GGTTGAACTTTTTACCCCCCATTGTCCAGGGGTGATTATTCTGGTCTGGG
AGTGGACTTTCTTATGTTCTCCCTCCACTTAGCTGGTTTATCCAGCCTTT
TTGGTTCCTTAAACTTTATCTGCACTATTTATAGAGGTAGGAGCAAGGTA
GTTTGTAGCCGTAACTCAATAATGATTTGAGCTTATCTTTTCACATCTAT
TTTGTTGATCTTTTCCCTGCCTGTGTTAGCCGCTGGGATTACCATGTTGT
TGTTTGACCGTAAATTTTGTTCAAGTTTTTTTGACCCCATGGGCGGTGGG
GATCCTGTTTTATTTCAACACCTT
>OR126800_C3_T._borboleta
GTTTTAATAGGGGGTTTTGGTAATTACTTGCTTCCCCTACTTCTGGGTTT
ATCTGATTTAAAATTACCCCGATTAAAAGCTTTAAGTGCTTGACTTCTTT
TACCTGCTTCTCTTTGCCTGTGCATTAGCATGTATTTAGGTTCTGGTGTT
GGTTGAACTTTTTACCCCCCATTGTCCAGGGGCGATTATTCTGGTCTGGG
AGTGGACTTTCTTATGTTCTCCCTCCACTTAGCTGGTTTATCTAGCCTTT
TTGGTTCCTTAAACTTTATCTGCACTATTTATAGAGGTAGGAGCAAGGTA
GTTTGTAGCCGTAACTCAATAATGATTTGAGCTTATCTTTTCACATCTAT
TCTGTTGATCTTTTCCCTGCCTGTGTTAGCCGCTGGGATTACCATGTTGT
TGTTTGACCGTAAATTTTGTTCAAGTTTTTTTGACCCCATGGGCGGTGGG
GATCCTGTTTTATTTCAACACCTT
>OR126816_C3_T._borboleta
GTTTTAATAGGGGGTTTTGGTAATTACTTGCTCCCCCTACTTCTGGGTTT
ATCTGATTTAAAATTACCCCGATTAAAAGCTTTAAGTGCTTGACTTCTTT
TACCTGCTTCTCTTTGCCTGTGCATTAGCATGTATTTAGGTTCTGGTGTT
GGTTGAACTTTTTACCCCCCATTGTCCAGGGGTGATTATTCTGGTCTGGG
AGTGGACTTTCTTATGTTCTCCCTCCACTTAGCTGGTTTATCTAGCCTTT
TTGGTTCCTTAAACTTTATTTGCACTATTTATAGAGGTAGGAGCAAGGTA
GTTTGTAGTCGTAACTCAATAATGATTTGAGCTTATCTTTTCACATCTAT
TCTGTTGATCTTTTCCCTGCCTGTGTTAGCCGCTGGGATTACCATGTTGT
TGTTTGACCGTAAATTTTGTTCAAGTTTTTTTGACCCCATGGGCGGTGGG
GATCCTGTTTTATTTCAACACCTT
>OR126799_C3_T._borboleta
GTTTTAATAGGGGGTTTTGGTAATTACTTGCTCCCCCTACTTCTGGGTTT
ATCTGATTTAAAATTACCCCGATTAAAAGCTTTAAGTGCTTGACTTCTTT
TACCTGCTTCTCTTTGCCTGTGCATTAGCATGTATTTAGGTTCTGGTGTT
GGTTGAACTTTTTACCCCCCATTGTCCAGGGGTGATTATTCTGGTCTGGG
AGTGGACTTTCTTATGTTCTCCCTCCACTTAGCTGGTTTATCTAGCCTTT
TTGGTTCCCTAAACTTTATCTGCACTATTTATAGAGGTAGGAGCAAGGTA
GTTTGTAGCCGTAACTCAATAATGATTTGAGCTTATCTTTTCACATCTAT
TCTGTTGATCTTTTCCCTGCCTGTGTTAGCCGCTGGGATTACCATGTTGT
TGTTTGATCGTAAATTTTGTTCAAGTTTTTTTGACCCCATGGGCGGTGGG
GATCCTGTTTTATTTCAACACCTT
>OR126801_C3_T._borboleta
GTTTTAATAGGGGGTTTTGGTAATTACTTGCTTCCCCTACTTCTGGGTTT
ATCTGATTTAAAATTACCCCGATTAAAAGCTTTAAGTGCTTGACTTCTTT
TACCTGCTTCTCTTTGCCTGTGCATTAGCATGTATTTAGGTTCTGGTGTT
GGTTGAACTTTTTACCCCCCCTTGTCCAGGGGTGATTATTCTGGTCTGGG
AGTGGACTTTCTTATGTTCTCCCTCCACTTAGCTGGTTTATCTAGCCTTT
TTGGTTCCCTAAACTTTATCTGCACTATTTATAGAGGTAGGAGCAAGGTA
GTTTGTAGCCGTAACTCAATAATGATTTGAGCTTATCTTTTCACATCTAT
TCTGTTGATCTTTTCCCTGCCTGTGTTAGCCGCTGGGATTACCATGTTGT
TGTTTGACCGTAAATTTTGTTCAAGTTTTTTTGACCCCATGGGCGGTGGG
GATCCTGTTTTATTTCAACACCTT
>OR126802_C3_T._borboleta
GTTTTAATAGGGGGTTTTGGTAATTACTTGCTTCCCCTACTTCTGGGTTT
ATCTGATTTAAAATTACCCCGATTAAAAGCTTTAAGTGCTTGACTTCTTT
TACCTGCTTCTCTTTGCCTGTGCATTAGCATGTACTTAGGTTCTGGTGTT
GGTTGAACTTTTTACCCCCCATTGTCCAGGGGTGATTATTCTGGTCTGGG
AGTGGACTTTCTTATGTTCTCTCTTCACTTAGCTGGTTTATCTAGTCTTT
TTGGTTCCTTAAACTTTATCTGCACTATTTATAGAGGTAGGAGCAAGGTA
GTTTGTAGCCGTAACTCAATAATGATTTGAGCTTATCTTTTCACATCTAT
TCTGTTGATCTTTTCCCTGCCTGTGTTAGCCGCTGGGATTACCATGTTGT
TGTTTGACCGTAAATTTTGTTCAAGTTTTTTTGACCCCATGGGCGGTGGG
GATCCTGTTTTATTTCAACACCTT
>OR126803_C3_T._borboleta
GTTTTAATAGGGGGTTTTGGTAATTACTTGCTTCCCCTACTTCTGGGTTT
ATCTGATTTAAAATTACCCCGATTAAAAGCTTTAAGTGCTTGACTTCTTT
TACCTGCTTCTCTTTGCCTGTGCATTAGCATGTACTTAGGTTCTGGTGTT
GGTTGAACTTTTTACCCCCCATTGTCCAGGGGTGATTATTCTGGTCTGGG
AGTGGACTTTCTTATGTTCTCTCTTCACTTAGCTGGTTTATCTAGCCTTT
TTGGTTCCTTAAACTTTATCTGCACTATTTATAGAGGTAGGAGCAAGGTA
GTTTGTAGCCGTAACTCAATAATGATTTGAGCTTATCTTTTCACATCTAT
TCTGTTGATCTTTTCCCTGCCTGTGTTAGCCGCTGGGATTACCATGTTGT
TGTTTGACCGTAAATTTTGTTCAAGTTTTTTTGACCCCATGGGCGGTGGG
GATCCTGTTTTATTTCAACACCTT
>OR126804_C3_T._borboleta
GTTTTAATAGGGGGTTTTGGTAATTACTTGCTTCCCCTACTTCTGGGTTT
ATCTGATTTAAAATTACCCCGATTAAAAGCTTTAAGTGCTTGACTTCTTT
TACCTGCTTCTCTTTGCCTGTGCATTAGCATGTACTTAGGTTCTGGTGTT
GGTTGAACTTTTTACCCCCCATTGTCCAGGGGTGATTATTCTGGTCTGGG
AGTGGACTTTCTTATGTTCTCCCTTCACTTAGCTGGTTTATCTAGCCTTT
TTGGTTCCTTAAACTTTATCTGCACTATTTATAGAGGTAGGAGCAAGGTA
GTTTGTAGCCGTAACTCAATAATGATTTGAGCTTATCTTTTCACATCTAT
TCTGTTGATCTTTTCCCTGCCTGTGTTAGCCGCTGGGATTACCATGTTGT
TGTTTGACCGTAAATTTTGTTCAAGTTTTTTTGACCCCATGGGCGGTGGG
GATCCTGTTTTATTTCAACACCTT
>OR126806_C3_T._borboleta
GTTTTAATAGGGGGTTTTGGTAATTACTTGCTTCCCCTACTTCTGGGTTT
ATCTGATTTAAAATTACCCCGATTAAAAGCTTTAAGTGCTTGACTTCTTT
TACCTGCTTCTCTTTGCCTGTGCATTAGCATGTACTTAGGTTCTGGTGTT
GGTTGAACTTTTTACCCCCCATTGTCCAGGGGTGATTATTCTGGTCTGGG
AGTGGACTTTCTTATGTTCTCCCTTCACTTAGCTGGTTTATCTAGCCTTT
TTGGTTCCTTAAACTTTATCTGCACTATTTATAGAGGTAGGAGCAAGGTA
GTTTGTAGCCGTAACTCAATAATGATTTGAGCTTATCTTTTCACATCTAT
TCTGTTGATCTTTTCCCTGCCTGTGTTAGCCGCTGGGATTACCATGTTGT
TGTTTGACCGTAAATTTTGTTCAAGTTTTTTTGACCCCATGGGCGGTGGG
GATCCTGTTTTATTTCAACACCTT
>OR126807_C3_T._borboleta
GTTTTAATAGGGGGTTTTGGTAATTACTTGCTTCCCTTACTTCTGGGTTT
ATCTGATTTAAAATTACCCCGATTAAAAGCTTTAAGTGCTTGACTTCTTT
TACCTGCTTCTCTTTGCCTGTGCATTAGCATGTACTTAGGTTCTGGTGTT
GGTTGAACTTTTTACCCCCCATTGTCCAGGGGTGATTATTCTGGTCTGGG
AGTGGACTTTCTTATGTTCTCCCTTCACTTAGCTGGTTTATCTAGCCTTT
TTGGTTCCTTAAACTTTATCTGCACTATTTATAGAGGTAGGAGCAAGGTA
GTTTGTAGCCGTAACTCAATAATGATTTGAGCTTATCTTTTCACATCTAT
TCTGTTGATCTTTTCCCTGCCTGTGTTAGCCGCTGGGATTACCATGTTGT
TGTTTGACCGTAAATTTTGTTCAAGTTTTTTTGACCCCATGGGCGGTGGG
GATCCTGTTTTATTTCAACACCTT
>OR126809_C3_T._borboleta
GTTTTAATAGGGGGTTTTGGTAATTACTTGCTTCCCCTACTTCTGGGTTT
ATCTGATTTAAAATTACCCCGATTAAAAGCTTTAAGTGCTTGACTTCTTT
TACCTGCTTCTCTTTGCCTGTGCATTAGCATGTACTTAGGTTCTGGTGTT
GGTTGAACTTTTTACCCCCCATTGTCCAGGGGTGATTATTCTGGTCTGGG
AGTGGACTTTCTTATGTTCTCCCTTCACTTAGCTGGTTTATCTAGCCTTT
TTGGTTCCTTAAACTTTATCTGCACTATTTATAGAGGTAGGAGCAAGGTA
GTTTGTAGCCGTAACTCAATAATGATTTGAGCTTATCTTTTCACATCTAT
TCTGTTGATCTTTTCCCTGCCTGTGTTAGCCGCTGGGATTACCATGTTGT
TGTTTGACCGTAAATTTTGTTCAAGTTTTTTTGACCCCATGGGTGGTGGG
GATCCTGTTTTATTTCAACACCTT
>OR126811_C3_T._borboleta
GTTTTAATAGGGGGTTTTGGTAATTACTTGCTTCCCCTACTTCTGGGTTT
ATCTGATTTAAAATTACCCCGATTAAAAGCTTTAAGTGCTTGACTTCTTT
TACCTGCTTCTCTTTGCCTGTGCATTAGCATGTACTTAGGTTCTGGTGTT
GGTTGAACTTTTTACCCCCCGTTGTCCAGGGGTGATTATTCTGGTCTGGG
AGTGGACTTTCTTATGTTCTCCCTTCACTTAGCTGGTTTATCTAGCCTTT
TTGGTTCCTTAAACTTTATCTGCACTATTTATAGAGGTAGGAGCAAGGTA
GTTTGTAGCCGTAACTCAATAATGATTTGAGCTTATCTTTTCACATCTAT
TCTGTTGATCTTTTCCCTGCCTGTGTTAGCCGCTGGGATTACTATGTTGT
TGTTTGACCGTAAATTTTGTTCAAGTTTTTTTGACCCCATGGGCGGTGGG
GATCCTGTTTTATTTCAACACCTT
>OR126812_C3_T._borboleta
GTTTTAATAGGGGGTTTTGGTAATTACTTGCTTCCCCTACTTCTGGGTTT
ATCTGATTTAAAATTACCCCGATTAAAAGCTTTAAGTGCTTGACTTCTTT
TACCTGCTTCTCTTTGCCTGTGCATTAGCATGTACTTAGGTTCTGGTGTT
GGTTGAACTTTTTACCCCCCGTTGTCCAGGGGTGATTATTCTGGTCTGGG
AGTGGACTTTCTTATGTTCTCCCTTCACTTAGCTGGTTTATCTAGCCTTT
TTGGTTCCTTAAACTTTATCTGCACTATTTATAGAGGTAGGAGCAAGGTA
GTTTGTAGCCGTAACTCAATAATGATTTGAGCTTATCTTTTCACATCTAT
TCTGTTGATCTTTTCCCTGCCTGTGTTAGCCGCTGGGATTACCATGTTGT
TGTTTGACCGTAAATTTTGTTCAAGTTTTTTTGACCCCATGGGCGGTGGG
GATCCTGTTTTATTTCAACACCTT
>OR126810_C3_T._borboleta
GTTTTAATAGGGGGTTTTGGTAATTACTTGCTTCCCCTACTTCTGGGTTT
ATCTGATTTAAAATTACCCCGATTAAAAGCTTTAAGTGCTTGACTTCTTT
TACCTGCTTCTCTTTGCCTGTGCATTAGCATGTACTTAGGTTCTGGTGTT
GGTTGAACTTTTTACCCCCCCTTGTCCAGGGGTGATTATTCTGGTCTGGG
AGTGGACTTTCTTATGTTCTCCCTTCACTTAGCTGGTTTATCTAGCCTTT
TTGGTTCCTTAAACTTTATCTGCACTATTTATAGAGGTAGGAGCAAGGTA
GTTTGTAGCCGTAACTCAATAATGATTTGAGCTTATCTTTTCACATCTAT
TCTGTTGATCTTTTCCCTGCCTGTGTTAGCCGCTGGGATTACCATGTTGT
TGTTTGACCGTAAATTTTGTTCAAGTTTTTTTGACCCCATGGGCGGTGGG
GACCCTGTTTTATTTCAACACCTT
>OR126817_C3_T._borboleta
GTTTTAATAGGGGGTTTTGGTAATTACTTACTCCCCCTACTTCTGGGTTT
ATCTGATTTAAAATTACCCCGATTAAAAGCTTTAAGTGCTTGACTTCTTT
TACCTGCTTCTCTTTGCCTGTGCATTAGCATGTATTTAGGTTCTGGTGTT
GGTTGAACTTTTTACCCCCCATTGTCCAGGGGTGATTATTCTGGTCTGGG
AGTGGACTTTCTTATGTTCTCCCTCCACTTAGCTGGTTTATCTAGCCTTT
TTGGTTCCTTAAACTTTATCTGCACTATTTATAGAGGTAGGAGCAAGGTG
GTTTGTAGCCGTAATTCAATAATGATTTGAGCTTATCTTTTCACATCTAT
TCTGTTGATCTTTTCCCTGCCTGTGTTAGCTGCTGGGATTACCATGTTGT
TGTTTGACCGTAAATTTTGTTCAAGTTTTTTTGACCCCATGGGCGGTGGG
GATCCTGTTTTATTTCAGCACCTT
>OR126880_C3_T._sp. G
GTGTTAATAGGGGGTTTTGGTAATTACCTGCTTCCCCTTCTTTTGGGTTT
ATCCGACCTAAATTTACCCCGCCTAAAAGCTTTAAGTGCTTGGCTTCTCT
TACCTGCTTCACTTTGCCTGTGTATTAGTATGTATTTAGGTGCTGGTGTT
GGCTGAACCTTTTATCCTCCACTGTCAAGGGGTGATTATTCTGGTTTGGG
TGTAGACTTCCTTATGTTCTCCCTCCACCTAGCTGGTTTATCTAGTCTTT
TTGGCTCCTTAAACTTCATTTGTACTATTTATAGAGGCAGCAGTAAGGTA
GTTTGCAGTCGAAACTCTATAATGATTTGAGCTTATCTTTTTACATCTAT
TTTGTTGATTTTTTCGTTACCTGTACTAGCTGCGGGAATTACAATGTTGT
TGTTTGATCGTAAATTCTGTTCAAGTTTTTTTGACCCTATGGGTGGGGGA
GATCCTGTTTTATTTCAACACCTC
>OR126881_C3_T._sp. H
GTTCTGATAGGAGGTTTTGGTAATTACCTGATTCCCTTACTTTTAGGTTT
ATCTGATTTGAATCTTCCTCGTATCAAAGCTTTAAGTGCTTGACTACTTT
TGCCGGCATCTCTTTGCTTGTGTGTCAGCATGTATCTTGGTGCTGGCGTA
GGTTGAACTTTTTATCCTCCTCTATCGAGTAGGGATTATTCTGGTTTGGG
TGTAGATTTTCTTATGTTCTCCCTCCATCTGGCCGGTTTGTCTAGCCTTT
TCGGTTCTCTGAATTTTATCTGCACCATTTACAAAGGCAGTAGCAAGATT
GTTTGTAGCCGCAACTCTATAATGATTTGGGCTTATCTTTTTACATCTAT
TCTGCTTATATTTTCTCTTCCAGTGTTAGCTGCCGGAATCACAATGTTAT
TGTTTGATCGTAATTTTTGCTCAAGCTTTTTCGATCCCATGGGGGGTGGT
GATCCTGTTTTGTTTCAACATCTT
>OR126882_C3_T._sp. H
GTTCTGATAGGAGGTTTCGGTAATTACCTGATTCCCTTGCTTCTAGGTTT
ATCTGATTTGAATCTTCCTCGTCTCAAAGCTTTAAGTGCTTGACTACTTT
TGCCGGCATCTCTTTGCTTGTGTGTCAGCATGTATCTTGGTGCTGGCGTA
GGTTGAACTTTTTATCCTCCTCTATCGAGTAGGGATTATTCTGGTTTGGG
TGTAGATTTTCTTATGTTCTCCCTCCATCTGGCCGGTTTGTCTAGCCTTT
TCGGTTCTCTGAATTTTATCTGCACCATTTACAAAGGCAGTAGCAAGATT
GTTTGTAGCCGCAACTCTATAATGATTTGGGCTTATCTTTTTACATCTAT
TCTGCTTATATTTTCTCTTCCAGTGTTAGCTGCCGGAATCACAATGTTAT
TGTTTGATCGTAATTTTTGCTCAAGCTTTTTCGATCCCATGGGGGGTGGT
GATCCTGTTTTGTTTCAACATCTT
>OR126883_C3_T._sp. I
GTTTTAATAGGCGGCTTCGGCAATTACCTGATTCCTTTGCTTTTGGGTTT
ATCCGATTTAAATCTCCCTCGCTTGAAAGCTTTAAGTGCTTGACTGCTTT
TACCTGCATCCCTTTGCTTGTGTATCAGCATGTACCTAGGTGCAGGTGTA
GGTTGAACTTTTTATCCTCCTTTGTCTAGCAGTGATTATTCTGGTTTGGG
TGTAGACTTTTTGATGTTCTCCCTTCACTTGGCTGGCTTGTCCAGTCTTT
TTGGTTCTTTAAATTTTATTTGTACTATTTATAAAGGTAGAAGTAAGATT
ATCTTTAGCCGTAATTCTATAATGATTTGGGCTTATCTTTTTACATCTAT
TTTACTTATTTTTTCCCTTCCGGTACTAGCTGCCGGAATCACTATGTTGT
TATTTGATCGTAATTTTTGCTCGAGCTTCTTCGATCCCATGGGGGGTGGT
GATCCTGTTTTGTTTCAACACCTT
>OR126884_C3_T._sp. I
GTTTTAATAGGCGGCTTCGGCAATTACCTGATTCCTTTGCTTTTGGGTTT
ATCCGATTTAAATCTCCCTCGCTTGAAAGCTTTAAGTGCTTGACTGCTTT
TACCTGCATCCCTTTGCTTGTGTATCAGCATGTACCTAGGTGCAGGTGTA
GGCTGAACTTTTTATCCTCCTTTGTCTAGTAGTGATTATTCTGGTTTGGG
TGTAGACTTTTTGATGTTCTCCCTTCACTTGGCTGGCTTGTCCAGTCTCT
TTGGTTCTTTAAATTTTATTTGTACTATTTATAAAGGTAGAAGTAAGATT
ATTTTTAGCCGTAATTCTATAATGATTTGGGCATATCTTTTTACATCTAT
TTTACTTATTTTTTCCCTTCCGGTGCTAGCTGCCGGAATCACTATGTTGT
TATTTGATCGTAATTTTTGCTCGAGCTTCTTCGATCCCATGGGGGGTGGT
GATCCTGTTTTGTTTCAACACCTT
>OR126818_C3_T._chrysallis
GTTTTAATAGGTGGTTTTGGCAACTACTTGCTTCCATTACTGCTAGGTTT
GTCCGATTTAAATCTTCCTCGTTTAAAAGCTTTAAGTGCATGGCTTCTCC
TTCCGGCTTCACTTTGTCTTTGTATCAGTATGTACTTAGGTGCTGGAGTC
GGCTGAACTTTTTACCCACCTCTTTCAAGGAGTGATTATTCTGGTTTGGG
CGTTGACTTTCTTATGTTCTCTCTTCACCTCGCCGGTTTGTCTAGACTCT
TTGGTTCCCTGAAATTTATTTGTACCATCCACAGAGGCAGGAGTAAGTTG
GTTTGTAGTCGTAACTCTATAATGATTTGAGCCTACCTCTTTACCTCTAT
CCTACTTATTTTTTCCCTACCCGTTTTAGCTGCCGGTATTACTATGCTAT
TGTTTGATCGTAATTTCTGTTCAAGCTTTTTTGATCCCATGGGCGGTGGT
GACCCCGTTTTGTTTCAACATCTC
>OR126821_C3_T._chrysallis
GTTTTAATAGGTGGTTTTGGCAACTACTTGCTTCCATTACTACTAGGTTT
GTCCGATTTAAATCTTCCTCGTTTAAAAGCTTTAAGTGCATGGCTTCTCC
TTCCGGCTTCACTTTGTCTTTGCATCAGTATGTACTTAGGTGCTGGAGTC
GGTTGAACTTTTTACCCACCTCTTTCAAGGAGTGATTATTCTGGTTTGGG
TGTTGACTTTCTTATGTTCTCTCTCCACCTCGCCGGCTTGTCTAGGCTCT
TTGGTTCCCTGAAATTTATTTGTACCATTCACAGAGGCAGGAGTAAGTTG
GTTTGTAGTCGTAACTCTATAATGATTTGAGCCTACCTCTTTACCTCTAT
CCTACTTATTTTTTCTTTGCCTGTTTTAGCTGCCGGTATTACTATGCTAT
TGTTTGATCGTAATTTCAGTTCAAGCTTTTTTGATCCCATGGGCGGTGGT
GACCCCGTTTTGTTTCAGCATCTC
>OR126819_C3_T._chrysallis
GTTTTAATAGGTGGTTTTGGCAACTACTTGCTTCCATTACTACTAGGTTT
GTCCGATTTAAATCTTCCTCGTTTAAAAGCTTTAAGTGCATGGCTTCTCC
TTCCGGCTTCACTTTGTCTTTGCATCAGTATGTACTTAGGTGCTGGAGTC
GGTTGAACTTTTTACCCACCTCTTTCAAGGAGTGATTATTCTGGTTTGGG
TGTTGACTTTCTTATGTTCTCTCTCCACCTCGCCGGTTTGTCTAGGCTCT
TTGGTTCCCTGAAATTTATTTGTACCATTCACAGAGGCAGGAGTAAGTTG
GTTTGTAGTCGTAACTCTATAATGATTTGAGCCTACCTCTTTACCTCTAT
CCTACTTATTTTTTCTTTGCCTGTTTTAGCTGCCGGTATTACTATGCTAT
TGTTTGATCGTAATTTCAGTTCAAGCTTTTTTGATCCCATGGGCGGTGGT
GACCCCGTTTTGTTTCAACATCTC
>OR126823_C3_T._chrysallis
GTTTTAATAGGTGGTTTTGGCAACTACTTGCTTCCATTACTACTAGGTTT
GTCCGATTTAAATCTTCCTCGTTTAAAAGCTTTAAGTGCATGGCTTCTCC
TTCCGGCTTCACTTTGTCTTTGCATTAGTATGTACTTAGGTGCTGGAGTC
GGTTGAACTTTTTACCCACCTCTTTCAAGGAGTGATTATTCTGGTTTGGG
TGTTGACTTTCTTATGTTCTCTCTCCACCTCGCCGGTTTGTCTAGGCTCT
TTGGTTCCCTGAAATTTATTTGTACCATTCACAGAGGCAGGAGTAAGTTG
GTTTGTAGTCGTAACTCTATAATGATTTGAGCCTACCTCTTTACCTCTAT
CCTACTTATTTTTTCTTTGCCTGTTTTAGCTGCCGGTATTACTATGCTAT
TGTTTGATCGTAATTTCAGTTCAAGCTTTTTTGATCCCATGGGCGGTGGT
GACCCCGTTTTGTTTCAACATCTC
>OR126822_C3_T._chrysallis
GTTTTAATAGGTGGTTTTGGCAACTACTTGCTTCCATTACTACTAGGTTT
GTCCGATTTAAATCTTCCTCGTTTAAAAGCTTTAAGTGCATGGCTTCTCC
TTCCGGCTTCACTTTGTCTTTGCATCAGTATGTACTTAGGTGCTGGAGTC
GGTTGAACTTTTTACCCACCTCTCTCAAGGAGTGATTATTCTGGTTTGGG
TGTTGACTTTCTTATGTTCTCTCTCCACCTCGCCGGTTTGTCTAGGCTCT
TCGGTTCCCTGAAATTTATTTGTACCATTCACAGAGGCAGGAGTAAGTTG
GTTTGTAGTCGTAACTCTATAATGATTTGAGCCTACCTCTTTACCTCCAT
CCTACTTATTTTTTCTTTGCCTGTTTTAGCTGCCGGTATTACTATGCTAT
TGTTTGATCGTAATTTCAGTTCAAGCTTTTTTGATCCCATGGGCGGTGGT
GACCCCGTCTTGTTTCAACATCTC
>OR126824_C3_T._chrysallis
GTTTTAATAGGTGGTTTTGGCAACTACTTGCTTCCACTACTACTAGGTTT
GTCCGATTTAAATCTTCCTCGTTTAAAAGCTTTAAGTGCATGGCTTCTCC
TTCCGGCTTCACTTTGTCTTTGCATCAGTATGTACTTAGGTGCTGGAGTC
GGTTGAACTTTTTACCCACCTCTTTCAAGGAGTGATTATTCTGGTTTGGG
CGTTGACTTTCTTATGTTCTCTCTTCACCTCGCCGGTTTGTCTAGACTCT
TTGGTTCCCTGAAATTTATTTGTACCATCCACAGAGGCAGGAGTAAGTTG
GTTTGTAGTCGTAACTCTATAATGATTTGAGCCTACCTCTTTACCTCTAT
TCTACTTATTTTTTCTTTACCTGTTTTAGCTGCCGGTATTACTATGCTAT
TGTTTGATCGTAATTTCTGTTCAAGCTTTTTTGATCCCATGGGCGGTGGT
GACCCCGTTTTGTTTCAACATCTC
>OR126825_C3_T._chrysallis
GTTTTAATAGGTGGTTTTGGGAACTACTTGCTTCCACTACTACTAGGTTT
GTCCGATTTAAATCTTCCTCGCTTAAAAGCTTTAAGTGCATGGCTTCTCC
TTCCGGCTTCACTTTGTCTTTGCATCAGTATGTACTTAGGTGCTGGAGTC
GGTTGAACTTTTTACCCACCTCTTTCAAGGAGTGATTATTCTGGTTTGGG
CGTTGACTTTCTTATGTTCTCTCTTCACCTCGCCGGTTTGTCTAGACTCT
TTGGTTCCCTGAAATTTATTTGTACCATCCACAGAGGCAGGAGTAAGTTG
GTTTGTAGTCGTAACTCTATAATGATTTGAGCCTACCTCTTTACCTCTAT
CCTACTTATTTTTTCTTTACCTGTTTTAGCTGCCGGTATTACTATGCTAT
TGTTTGATCGTAATTTCTGTTCAAGCTTTTTTGATCCCATGGGCGGTGGT
GACCCCGTTTTGTTTCAACATCTC
>OR126826_C3_T._chrysallis
GTTTTAATAGGTGGTTTTGGCAACTACTTGCTTCCATTACTACTAGGTTT
GTCCGATTTAAATCTTCCTCGTTTAAAAGCTTTAAGTGCATGGCTTCTCC
TTCCGGCTTCACTTTGTCTTTGCATCAGTATGTACTTAGGTGCTGGAGTC
GGTTGAACTTTTTACCCACCTCTTTCAAGGAGTGATTATTCTGGTTTGGG
CGTTGACTTTCTTATGTTCTCTCTTCACCTCGCCGGTTTGTCTAGACTCT
TTGGTTCCCTGAAATTTATTTGTACCATTCACAGAGGCAGGAGTAAGTTG
GTTTGTAGTCGTAACTCTATAATGATTTGAGCCTATCTCTTTACCTCTAT
CCTACTTATTTTTTCTTTACCTGTTTTAGCTGCCGGTATTACTATGCTAT
TGTTTGATCGTAATTTCTGTTCAAGCTTTTTTGATCCCATGGGCGGTGGC
GACCCCGTTTTGTTTCAACATCTC
>OR126827_C3_T._chrysallis
GTTTTAATAGGTGGTTTTGGCAACTACTTGCTTCCATTACTACTAGGCTT
GTCCGATTTAAATCTTCCTCGTTTAAAAGCTTTAAGTGCATGGCTTCTTC
TTCCGGCTTCACTTTGTCTTTGCATCAGTATGTACTTAGGTGCTGGAGTC
GGTTGAACTTTTTACCCACCTCTTTCAAGGAGTGATTATTCTGGTTTGGG
CGTTGACTTTCTTATGTTCTCTCTTCACCTCGCCGGTTTGTCTAGACTCT
TTGGTTCCCTGAAATTTATTTGTACCATTCACAGAGGCAGGAGTAAGTTG
GTTTGTAGTCGTAACTCTATAATGATTTGAGCTTACCTCTTTACCTCTAT
CCTACTTATTTTTTCTTTACCTGTTTTAGCTGCCGGTATTACTATGCTAT
TGTTTGATCGTAATTTCAGTTCAAGCTTTTTTGATCCCATGGGTGGTGGT
GACCCCGTTTTGTTTCAACATCTC
>OR126828_C3_T._chrysallis
GTTTTAATAGGTGGTTTTGGCAACTACTTGCTTCCATTACTACTAGGTTT
GTCCGATTTAAATCTTCCTCGTTTAAAAGCTTTAAGTGCATGGCTTCTCC
TTCCGGCTTCACTTTGTCTTTGCATCAGTATGTACTTAGGTGCTGGAGTC
GGCTGAACTTTTTACCCACCTCTTTCAAGGAGTGATTATTCTGGTTTGGG
CGTTGACTTTCTTATGTTCTCTCTTCACCTCGCCGGTTTGTCTAGGCTCT
TTGGTTCTCTGAAATTTATTTGTACCATTCACAGAGGCAGGAGTAAGTTG
GTTTGTAGTCGTAACTCTATAATGATTTGAGCCTACCTCTTTACCTCTAT
CCTACTTATTTTTTCTTTACCTGTTTTAGCTGCCGGTATTACTATGCTAT
TGTTTGATCGTAATTTCAGTTCAAGCTTTTTTGATCCCATGGGCGGTGGT
GACCCCGTTTTGTTTCAACATCTC
>OR126829_C3_T._chrysallis
GTTTTAATAGGTGGTTTTGGCAACTACTTGCTTCCATTACTACTAGGTTT
GTCCGATTTAAACCTTCCTCGTTTAAAAGCTTTAAGTGCATGGCTTCTTC
TTCCGGCTTCACTTTGTCTTTGCATCAGTATGTACTTAGGTGCTGGAGTC
GGTTGAACTTTTTACCCACCTCTTTCAAGGAGTGATTATTCTGGTTTGGG
CGTAGACTTTCTTATGTTCTCTCTTCACCTCGCCGGTTTGTCTAGGCTCT
TTGGTTCCCTGAAATTTATTTGTACCATTCACAGAGGCAGGAGTAAGTTG
GTTTGTAGTCGTAACTCTATAATGATTTGAGCCTACCTCTTTACCTCTAT
CCTACTTATTTTTTCTTTACCTGTTTTAGCTGCCGGTATTACTATGCTAT
TGTTTGATCGTAATTTCAGTTCAAGCTTTTTTGATCCCATGGGCGGTGGT
GACCCCGTTTTGTTTCAACATCTC
>OR126830_C3_T._enceladi
GTGTTAATAGGTGGTTTTGGTAATTATTTACTTCCCTTGCTTTTAGGCTT
AGCTGATTTAAATTTACCCCGCCTTAAAGCTTTAAGTGCTTGACTTCTTT
TACCTGCTTCCCTTTGCTTGTGCGTAAGCATGTATCTCGGTGCCGGTGTG
GGTTGAACCTTCTACCCTCCTTTGTCCAGGGGTGATTATTCCGGTTTGGG
TGTTGACTTTCTTATGTTTTCTTTGCATCTCGCTGGTTTATCCAGCCTTT
TTGGTTCTTTAAATTTTATATGCACTATCTATAGGGGTAGTAGTAAGGTA
GTCTGTAGACGTAATTCTATAATGATTTGAGCTTATCTTTTTACTTCCAT
TTTGTTGATATTTTCACTACCTGTACTAGCTGCCGGTATTACAATGTTAT
TATTTGATCGTAAATTTTGTTCAAGTTTTTTTGACCCTATGGGTGGGGGT
GATCCTGTTTTATTTCAGCATCTT
>OR126831_C3_T._enceladi
GTGTTAATAGGTGGTTTTGGTAATTATTTACTTCCCTTGCTTTTAGGCTT
AGCTGATTTAAATTTACCCCGCCTTAAAGCTTTAAGTGCTTGACTTCTTT
TACCTGCTTCCCTTTGCTTGTGCGTAAGCATGTATCTAGGTGCCGGTGTG
GGTTGAACCTTCTACCCTCCTTTGTCCAGGGGTGATTATTCCGGTTTGGG
TGTTGACTTTCTTATGTTTTCTTTGCATCTCGCCGGTTTATCCAGCCTTT
TTGATTCTTTAAATTTTATAAGCACTATCTATAGGGGTAGTAGCAAGGTA
GTCTGTAGACGTAATTCTATAATGATTTGAGCTTATCTTTTTACTTCCAT
TTTGTTGATATTTTCGCTACCTGTACTAGCTGCCGGTATTACAATGTTAT
TATTTGATCGTAAATTTTGTTCAAGTTTTTTTGACCCTATGGGTGGGGGT
GATCCTGTTTTATTTCAGCATCTT
>OR126832_C3_T._enceladi
GTGTTAATAGGTGGTTTTGGTAATTATTTACTTCCCTTGCTTTTAGGCTT
AGCTGATTTAAATTTACCCCGCCTTAAAGCTTTAAGTGCTTGACTTCTTT
TACCTGCTTCCCTTTGCTTGTGCGTAAGTATGTATCTCGGTGCCGGTGTG
GGTTGAACCTTCTACCCTCCTTTGTCTAGGGGTGATTATTCTGGTTTGGG
TGTTGACTTTCTTATGTTTTCTTTGCATCTCGCTGGTTTATCCAGCCTTT
TTGGTTCTTTGAAATTTATATGCACCATCTATAGAGGTAGTAGTAAGGTA
GTCTGTAGACGTAATTCTATAATGATTTGAGCTTATCTTTTTACTTCCAT
TTTGTTGATATTTTCACTACCTGTACTAGCTGCCGGTATTACAATGTTAT
TATTTGATCGTAAATTTTGTTCAAGTTTTTTTGACCCTATGGGTGGGGGT
GATCCTGTTTTATTTCAGCACCTT
>OR126833_C3_T._enceladi
GTGTTAATAGGTGGTTTTGGTAATTATTTACTTCCCTTGCTTTTAGGCTT
AGCTGATTTAAATTTACCCCGCCTTAAAGCTTTAAGTGCTTGACTTCTTT
TACCTGCTTCCCTTTGCTTGTGCGTAAGCATGTATCTCGGTGCCGGTGTG
GGTTGAACCTTCTACCCTCCTTTGTCTAGGGGTGATTATTCTGGTTTGGG
TGTAGACTTTCTTATGTTTTCTTTGCATCTCGCTGGTTTATCTAGCCTTT
TTGGTTCTTTAAATTTTATATGCACTATTTATAGAGGTAGTAGTAAGGTA
GTCTGTAGACGTAATTCTATAATGATTTGAGCTTATCTTTTTACTTCCAT
TTTGTTGATATTTTCACTACCTGTACTAGCTGCCGGTATTACAATGTTAT
TATTTGATCGTAAATTTTGTTCAAGTTTTTTTGACCCTATGGGTGGGGGT
GATCCTGTTTTATTTCAGCACCTT
>OR126837_C3_T._enceladi
GTTTTAATAGGTGGTTTTGGTAATTATTTACTTCCTTTGCTCCTAGGTTT
AGCTGATTTAAATTTACCTCGTCTCAAAGCTTTAAGCGCTTGACTTCTTT
TACCGGCCTCCCTTTGTTTATGTATAAGTATGTATCTTGGTGCCGGTGTG
GGTTGAACCTTTTATCCTCCTTTGTCTAGAGGTGATTACTCAGGTTTAGG
TGTTGATTTTCTTATGTTTTCTTTACATCTCGCTGGTTTATCTAGTCTCT
TCGGTTCTTTAAATTTCATATGTACAATATATAGTGGTAGCAGTAAGGTA
ATTTGTAGACGTAATTCTATAATGATTTGGGCTTATCTTTTTACTTCTAT
CTTGTTAATATTCTCATTACCTGTGCTAGCTGCTGGCATCACAATGCTAC
TATTTGATCGGAACTTTTGTTCAAGTTTTTTTGACCCTATGGGTGGGGGT
GACCCTGTTTTGTTTCAGCATCTT
>OR126834_C3_T._enceladi
GTTTTAATAGGTGGTTTCGGTAATTATTTACTTCCTTTGCTCCTAGGTTT
AGCTGATTTAAATTTACCTCGTCTCAAAGCTTTAAGCGCTTGACTTCTTT
TACCGGCTTCCCTTTGTTTATGTATAAGTATGTATCTTGGTGCCGGTGTG
GGTTGAACCTTTTATCCTCCTTTGTCTAGAGGTGATTACTCAGGTTTAGG
TGTCGATTTTCTTATGTTTTCTTTACATCTCGCTGGTTTATCTAGTCTCT
TTGGTTCTTTAAATTTCATATGTACAATATATAGTGGTAGTAGTAAGGTA
ATTTGTAGACGTAATTCTATAATGATTTGGGCTTATCTTTTTACTTCTAT
CTTGTTAATATTCTCACTACCTGTGCTAGCTGCTGGCATTACAATGCTAC
TATTTGATCGCAACTTTTGTTCAAGTTTTTTTGACCCTATGGGTGGGGGT
GACCCTGTTTTGTTTCAGCATCTT
>OR126835_C3_T._enceladi
GTTTTAATAGGTGGTTTCGGTAATTATTTACTTCCTTTGCTCCTAGGTTT
AGCTGATTTAAATTTACCTCGTCTCAAAGCTTTAAGCGCTTGACTTCTTT
TACCGGCCTCCCTTTGTTTATGTATAAGTATGTATCTTGGTGCCGGTGTG
GGTTGAACCTTTTATCCTCCTTTGTCTAGAGGTGATTACTCAGGTTTAGG
TGTTGATTTTCTTATGTTTTCTTTACATCTCGCTGGTTTATCTAGTCTCT
TTGGTTCTTTAAATTTCATATGTACAATATATAGTGGTAGTAGTAAGGTA
ATTTGTAGACGTAATTCTATAATGATTTGGGCTTATCTTTTTACCTCTAT
CTTGTTGATATTCTCACTACCTGTGCTAGCTGCTGGCATCACAATGCTAC
TATTTGATCGTAACTTTTGTTCAAGTTTTTTTGACCCTATGGGTGGGGGT
GACCCTGTTTTGTTTCAGCATCTT
>OR126839_C3_T._enceladi
GTTTTAATAGGTGGTTTCGGTAATTATTTACTTCCTTTGCTCCTAGGTTT
AGCTGATTTAAATTTACCTCGTCTCAAAGCTTTAAGCGCTTGACTTCTTT
TACCGGCCTCCCTTTGTTTATGTATAAGTATGTATCTTGGTGCCGGTGTG
GGTTGAACCTTTTATCCTCCTTTGTCTAGAGGTGATTACTCAGGTTTAGG
TGTTGATTTTCTTATGTTTTCTTTACATCTCGCTGGTTTATCCAGTCTCT
TTGGTTCTTTAAATTTCATATGTACAATATATAGTGGTAGCAGTAAGGTA
ATTTGTAGACGTAATTCTATAATGATTTGGGCTTATCTTTTTACTTCTAT
CTTGTTAATATTCTCACTACCTGTGCTAGCTGCTGGCATCACAATGCTAC
TGTTTGATCGCAACTTTTGTTCAAGTTTTTTTGACCCTATGGGTGGGGGT
GACCCTGTTTTGTTTCAGCATCTT
>OR126838_C3_T._enceladi
GTTTTAATAGGTGGTTTCGGTAATTATTTACTTCCTTTGCTCCTAGGTTT
AGCTGATTTAAATTTACCTCGTCTCAAAGCTTTAAGCGCTTGACTTCTTT
TACCGGCCTCACTTTGTTTATGTATAAGTATGTATCTTGGTGCCGGTGTG
GGTTGAACCTTTTATCCTCCTTTGTCTAGAGGTGATTACTCAGGTTTAGG
TGTTGATTTTCTTATGTTTTCTTTACATCTCGCTGGTTTATCTAGTCTCT
TTGGTTCTTTAAATTTCATATGTACAATATATAGTGGTAGCAGTAAGGTA
ATTTGTAGACGTAATTCTATAATGATTTGGGCTTATCTTTTTACTTCTAT
CTTGTTAATATTCTCACTGCCTGTGCTAGCTGCTGGCATCACAATGCTAC
TATTTGATCGCAACTTTTGTTCAAGTTTTTTTGACCCTATGGGTGGGGGT
GACCCTGTTTTGTTTCAGCATCTT
>OR126836_C3_T._enceladi
GTTTTAATAGGTGGTTTCGGTAATTATTTACTTCCTTTGCTCCTAGGTTT
AGCTGATTTAAATTTACCTCGTCTCAAAGCTTTAAGCGCTTGACTTCTTT
TACCGGCCTCCCTTTGTTTATGTATAAGTATGTATCTTGGTGCCGGTGTG
GGTTGAACCTTTTATCCTCCTTTGTCTAGAGGTGATTACTCAGGTTTAGG
TGTTGATTTTCTTATGTTTTCTTTACATCTCGCTGGTTTATCTAGTCTTT
TTGGTTCCTTAAATTTCATATGTACAATATATAGTGGTAGCAGTAAGGTA
ATTTGTAGACGTAATTCTATAATGATTTGGGCTTATCTTTTTACTTCTAT
CTTGTTAATATTCTCACTACCTGTGCTAGCTGCTGGCATCACAATGCTAC
TATTTGATCGCAACTTTTGTTCAAGTTTTTTTGACCCTATGGGTGGGGGT
GACCCTGTTTTGTTTCAGCATCTT
>OR126840_C3_T._enceladi
GTTTTAATAGGTGGTTTCGGTAATTATTTACTTCCTTTGCTCCTAGGTTT
AGCTGATTTAAATTTACCTCGTCTCAAAGCTTTAAGCGCTTGACTTCTTT
TACCGGCCTCCCTTTGTTTATGTATAAGTATGTATCTTGGTGCCGGTGTG
GGTTGAACCTTTTATCCTCCTTTGTCTAGAGGTGATTACTCAGGTTTAGG
TGTTGATTTTCTTATGTTTTCTTTACATCTCGCTGGTTTATCTAGTCTCT
TTGGTTCTTTAAATTTCATATGTACAATATATAGTGGTAGTAGTAAGGTA
ATTTGTAGACGTAATTCTATAATGATTTGGGCTTATCTTTTTACTTCTAT
CTTGTTAATATTCTCACTACCTGTGCTAGCTGCTGGCATCACAATGCTAC
TATTTGATCGCAACTTTTGTTCAAGTTTTTTTGACCCTATGGGTGGGGGT
GACCCTGTTTTGTTTCAGCATCTT
>OR126841_C3_T._enceladi
GTTTTAATAGGTGGTTTCGGTAATTATTTACTTCCTTTGCTCCTAGGTTT
AGCTGATTTAAATTTACCTCGTCTCAAAGCTTTAAGCGCTTGACTTCTTT
TACCGGCCTCCCTTTGTTTATGTATAAGTATGTATCTTGGTGCCGGTGTG
GGCTGAACCTTTTATCCTCCTTTGTCTAGAGGTGATTACTCAGGTTTAGG
TGTTGATTTTCTTATGTTTTCTTTACATCTCGCTGGTTTATCTAGTCTCT
TTGGTTCTTTAAATTTCATATGTACAATATATAGTGGTAGTAGTAAGGTA
ATTTGTAGACGTAATTCTATAATGATTTGGGCTTATCTTTTTACTTCTAT
CTTGTTAATATTCTCACTACCTGTGCTAGCTGCTGGCATCACAATGCTAC
TATTTGATCGCAACTTTTGTTCAAGTTTTTTTGACCCTATGGGTGGGGGT
GACCCTGTTTTGTTTCAGCATCTT
>OR126842_C3_T._enceladi
GTTTTAATAGGTGGTTTCGGTAATTATTTACTTCCTTTGCTCCTAGGTTT
AGCTGATTTAAATTTACCTCGTCTCAAAGCTTTAAGCGCTTGACTTCTTT
TACCGGCCTCCCTTTGTTTATGTATAAGTATGTATCTTGGTGCCGGTGTG
GGTTGAACCTTTTATCCTCCTTTGTCTAGAGGTGATTACTCAGGTTTAGG
TGTTGATTTTCTTATGTTTTCTTTACATCTCGCTGGTTTATCTAGTCTCT
TTGGTTCTTTAAATTTCATATGTACAATATATAGTGGTAGTAGTAAGGTA
ATTTGTAGACGTAATTCTATAATGATTTGGGCTTATCTTTTTACTTCTAT
CTTGTTAATATTCTCACTACCTGTGCTAGCTGCTGGCATCACAATGCTAC
TATTTGATCGCAACTTTTGTTCAAGTTTTTTTGACCCAATGGGTGGGGGT
GACCCTGTTTTGTTTCAGCATCTT
>OR126843_C3_T._enceladi
GTTTTAATAGGTGGTTTCGGTAATTATTTACTTCCTTTGCTCCTAGGTTT
AGCTGATTTAAATTTACCTCGTCTCAAAGCTTTAAGCGCTTGACTTCTTT
TACCGGCCTCCCTTTGTTTATGTATAAGTATGTATCTTGGTGCCGGTGTG
GGTTGAACCTTTTATCCTCCTTTGTCTAGAGGTGATTACTCAGGTTTAGG
TGTTGATTTTCTTATGTTTTCTTTACATCTCGCTGGTTTATCTAGTCTCT
TTGGTTCTTTAAATTTCATATGTACAATATATAGTGGTAGTAGTAAGGTA
ATTTGTAGACGTAATTCTATAATGATTTGGGCTTATCTTTTTACCTCTAT
CTTGTTAATATTCTCACTACCTGTGCTAGCTGCTGGCATCACAATGCTAC
TATTTGATCGCAACTTTTGTTCAAGTTTTTTTGACCCTATGGGTGGGGGT
GACCCTGTTTTGTTTCAGCATCTT
>OR126846_C3_T._enceladi
GTTTTAATAGGTGGTTTCGGTAATTATTTACTTCCTTTGCTCCTAGGTTT
AGCTGATTTAAATTTACCTCGTCTCAAAGCTTTAAGCGCTTGACTTCTTT
TACCGGCCTCCCTTTGTTTATGTATAAGTATGTATCTTGGTGCCGGTGTG
GGTTGAACCTTTTATCCTCCTTTGTCTAGAGGTGATTACTCAGGTTTAGG
TGTTGATTTTCTTATGTTTTCTTTACATCTCGCTGGTTTATCTAGTCTCT
TTGGTTCTTTAAATTTCATATGTACAATATATAGTGGTAGCAGTAAGGTA
ATTTGCAGACGTAATTCTATAATGATTTGGGCTTATCTTTTTACTTCTAT
CTTGTTAATATTCTCACTACCTGTGCTAGCTGCTGGCATCACAATGCTAC
TATTTGATCGCAACTTTTGTTCAAGTTTTTTTGACCCTATGGGTGGGGGT
GACCCTGTTTTGTTTCAGCATCTT
>OR126845_C3_T._enceladi
GTTTTAATAGGTGGTTTCGGTAATTATTTACTTCCTTTGCTCCTAGGTTT
AGCTGATTTAAATTTACCTCGTCTCAAAGCTTTAAGCGCTTGACTTCTTT
TACCGGCCTCCCTTTGTTTATGTATAAGTATGTATCTTGGTGCCGGTGTG
GGTTGAACCTTTTATCCTCCTTTGTCTAGAGGTGATTACTCAGGTTTAGG
TGTTGATTTTCTTATGTTTTCTTTACATCTCGCTGGTTTATCTAGTCTCT
TTGGTTCTTTAAATTTCATATGTACAATATATAGCGGTAGCAGTAAGGTA
ATTTGTAGACGTAATTCTATAATGATTTGGGCTTATCTTTTTACTTCTAT
CTTGTTAATATTCTCACTACCTGTGCTAGCTGCTGGCATCACAATGCTAC
TATTTGATCGCAACTTTTGTTCAAGTTTTTTTGACCCTATGGGTGGGGGT
GACCCTGTTTTGTTTCAGCATCTT
>OR126847_C3_T._enceladi
GTTTTAATAGGTGGTTTCGGTAATTATTTACTTCCTTTGCTCCTAGGTTT
AGCTGATTTAAATTTACCTCGTCTCAAAGCTTTAAGCGCTTGACTTCTTT
TACCGGCCTCCCTTTGTTTATGTATAAGTATGTATCTTGGTGCCGGTGTG
GGTTGAACCTTTTATCCTCCTTTGTCTAGAGGTGATTACTCAGGTTTAGG
TGTTGATTTTCTTATGTTTTCTTTACATCTCGCTGGTTTATCTAGTCTCT
TTGGTTCTTTAAATTTCATATGTACAATATATAGTGGTAGCAGTAAGGTA
ATTTGTAGACGTAATTCTATAATGATTTGGGCTTATCTTTTTACTTCTAT
CTTGTTAATATTCTCACTACCTGTGCTAGCTGCTGGCATCACAATGCTAC
TATTTGATCGCAACTTTTGTTCAAGTTTTTTTGACCCTATGGGTGGGGGT
GACCCTGTTTTGTTTCAGCATCTT
>OR126848_C3_T._enceladi
GTTTTAATAGGTGGTTTCGGTAATTATTTACTTCCTTTGCTCCTAGGTTT
AGCTGATTTAAATTTACCTCGTCTCAAAGCTTTAAGCGCTTGACTTCTTT
TACCGGCCTCCCTTTGTTTATGTATAAGTATGTATCTTGGTGCCGGTGTG
GGTTGAACCTTTTATCCTCCTTTGTCTAGAGGTGATTACTCAGGTTTAGG
TGTTGATTTTCTTATGTTTTCTTTACATCTCGCTGGTTTATCTAGTCTCT
TTGGTTCTTTAAATTTCATATGTACAATATATAGTGGTAGCAGTAAGGTA
ATTTGTAGACGTAATTCTATAATGATTTGGGCTTATCTTTTTACTTCTAT
CTTGTTAATATTCTCACTACCTGTGCTAGCTGCTGGCATCACAATGCTAC
TATTTGATCGCAACTTTTGTTCAAGTTTTTTTGACCCTATGGGTGGGGGT
GACCCTGTTTTGTTTCAGCATCTT
>OR126849_C3_T._enceladi
GTTTTAATAGGTGGTTTCGGTAATTATTTACTTCCTTTGCTCCTAGGTTT
AGCTGATTTAAATTTACCTCGTCTCAAAGCTTTAAGCGCTTGACTTCTTT
TACCGGCCTCCCTTTGTTTATGTATAAGTATGTATCTTGGTGCCGGTGTG
GGTTGAACCTTTTATCCTCCTTTGTCTAGAGGTGATTACTCAGGTTTAGG
TGTTGATTTTCTTATGTTTTCTTTACATCTCGCTGGTTTATCTAGTCTCT
TTGGTTCTTTAAATTTCATATGTACAATATATAGTGGTAGCAGTAAGGTA
ATTTGTAGACGTAATTCTATAATGATTTGGGCTTATCTTTTTACTTCTAT
CTTGTTAATATTCTCACTACCTGTGCTAGCTGCTGGCATCACAATGCTAC
TATTTGATCGCAACTTTTGTTCAAGTTTTTTTGACCCTATGGGTGGGGGT
GACCCTGTTTTGTTTCAGCATCTT
>OR126851_C3_T._enceladi
GTTTTAATAGGTGGTTTCGGTAATTATTTACTTCCTTTGCTCCTAGGTTT
AGCTGATTTAAATTTACCTCGTCTCAAAGCTTTAAGCGCTTGACTTCTTT
TACCGGCCTCCCTTTGTTTATGTATAAGTATGTATCTTGGTGCCGGTGTG
GGTTGAACCTTTTATCCTCCTTTGTCTAGAGGTGATTACTCAGGTTTAGG
TGTTGATTTTCTTATGTTTTCTTTACATCTCGCTGGTTTATCTAGTCTCT
TTGGTTCTTTAAATTTCATATGTACAATATATAGTGGTAGCAGTAAGGTA
ATTTGTAGACGTAATTCTATAATGATTTGGGCTTATCTTTTTACTTCTAT
CTTGTTAATATTCTCACTACCTGTGCTAGCTGCTGGCATCACAATGCTAC
TATTTGATCGCAACTTTTGTTCAAGTTTTTTTGACCCTATGGGTGGGGGT
GACCCTGTTTTGTTTCAGCATCTT
>OR126844_C3_T._enceladi
GTTTTAATAGGTGGTTTCGGTAATTATTTACTTCCTTTGCTCCTAGGTTT
AGCTGATTTAAATTTACCTCGTCTCAAAGCTTTAAGCGCTTGACTTCTTT
TACCGGCCTCCCTTTGTTTATGTATAAGTATGTATCTTGGTGCCGGTGTG
GGTTGAACCTTTTATCCTCCTTTGTCTAGAGGTGATTACTCAGGTTTAGG
TGTTGATTTTCTTATGTTTTCTTTACATCTCGCTGGTTTATCTAGTCTCT
TTGGTTCTTTAAATTTCATATGTACAATATATAGTGGTAGCAGTAAGGTA
ATTTGTAGACGTAATTCTATAATGATTTGGGCTTATCTTTTTACTTCTAT
CTTGTTAATATTCTCTCTACCTGTGCTAGCTGCCGGCATCACAATGCTAC
TATTTGATCGCAACTTTTGTTCAAGTTTTTTTGACCCTATGGGTGGGGGT
GACCCTGTTTTGTTTCAGCATCTT
>OR126764_C3_T._hunterae
GTTTTAATAGGAGGGTTTGGTAACTACCTTCTTCCTTTGTTACTAGGTTT
GGCTGATTTAAATTTACCTCGCTTAAAAGCCCTCAGTGCTTGGCTTTTAG
TGCCAGCATCTGTTTGTTTATGTATAAGTATGTACCTTGGTGCCGGTGTG
GGTTGAACCTTTTACCCTCCCTTATCAAGGGGTGATTATTCTGGTCTTGG
TGTTGATTTCCTTATGTTTTCTTTGCATCTAGCAGGTGTATCTAGTCTTT
TTGGTTCTCTTAAATTTATTTGTACTATTTATAGAGGTAGTAGCAAGATT
TTGTGTAGACGAAACTCTATTATTATTTGGGCATACCTTTTTACATCTAT
TCTACTTATCTTCTCCTTACCCGTGTTGGCTGCAGGGATAACTATGTTAT
TATTTGATCGTAAATTCTGTTCAGCCTTTTTCGATCCTATGGGTGGTGGT
GACCCTGTTTTGTTTCAACACTTA
>OR126766_C3_T._hunterae
GTTTTAATAGGAGGGTTTGGTAACTACCTTCTTCCTTTGTTACTAGGTTT
GGCTGATTTAAATTTACCTCGCTTAAAAGCCCTTAGTGCTTGGCTTTTAG
TGCCAGCATCTGTTTGTTTATGTATAAGTATGTACCTTGGTGCCGGTGTG
GGTTGAACCTTTTACCCTCCCTTATCAAGGGGTGATTATTCTGGTCTTGG
TGTTGATTTCCTTATGTTTTCTTTGCATCTAGCAGGTGTATCTAGTCTTT
TTGGTTCTCTTAAATTTATTTGTACTATTTATAGAGGTAGTAGCAAGATT
TTGTGTAGACGAAACTCTATTATTATTTGGGCATACCTTTTTACATCTAT
TCTACTTATCTTCTCCTTACCCGTGTTGGCTGCAGGGATAACTATGTTAT
TATTTGATCGTAAATTCTGTTCAGCCTTTTTCGATCCTATGGGTGGTGGT
GACCCTGTTTTGTTTCAACACTTA
>OR126767_C3_T._hunterae
GTTTTAATAGGAGGGTTTGGTAACTACCTTCTTCCTTTGTTACTAGGTTT
GGCTGATTTAAATTTACCTCGCTTAAAAGCCCTCAGTGCTTGGCTTTTAG
TGCCAGCATCTGTTTGTTTATGTATAAGTATGTACCTTGGTGCCGGTGTG
GGTTGAACCTTTTACCCTCCCTTATCAAGGGGTGATTATTCTGGTCTTGG
TGTTGATTTCCTTATGTTTTCTTTGCATCTAGCAGGTGTATCTAGTCTTT
TTGGTTCTCTTAAATTTATTTGTACTATTTATAGAGGTAGTAGCAAGATT
TTGTGTAGACGAAACTCTATTATTATTTGGGCATACCTTTTTACATCTAT
TCTACTTATCTTCTCCCTACCCGTGTTGGCTGCAGGGATAACTATGTTAT
TATTTGATCGTAAATTCTGTTCAGCCTTTTTCGATCCTATGGGTGGTGGT
GACCCTGTTTTGTTTCAACACTTA
>OR126768_C3_T._hunterae
GTTTTAATAGGAGGGTTTGGTAACTACCTTCTTCCTTTGTTACTAGGTTT
GGCTGATTTAAATTTACCTCGCTTAAAAGCCCTCAGTGCTTGGCTTTTAG
TGCCAGCATCTGTTTGTTTATGTATAAGTATGTACCTTGGTGCCGGTGTG
GGTTGAACCTTTTACCCTCCCTTATCAAGGGGTGATTATTCTGGTCTTGG
TGTTGATTTCCTCATGTTTTCTTTGCATCTAGCAGGTGTATCTAGTCTTT
TTGGTTCTCTTAAATTTATTTGTACTATTTATAGAGGTAGCAGCAAGATT
TTGTGTAGACGAAACTCTATTATTATTTGGGCATACCTCTTTACATCTAT
TCTACTTATCTTCTCCTTACCCGTTTTGGCTGCAGGGATAACTATGTTAT
TATTTGATCGTAAATTCTGTTCAGCCTTTTTCGATCCTATGGGTGGTGGT
GACCCTGTTTTGTTTCAACACTTA
>OR126854_C3_T._licinum
GTATTAATAGGGGGCTTTGGTAATTACCTGCTTCCTTTGCTTCTGGGGTT
AGCCGATCTTAACCTCCCTCGCTTAAAAGCAATGAGTGCTTGGCTATTAG
TTCCGGCTTCACTTTGTTTATGTATTAGTATGTATTTAGGTGCCGGTGTT
GGTTGGACTTTTTACCCACCTCTTTCTAGTGGCGATTATTCTGGACTTGG
TGTTGATTTTCTCATGTTTTCCTTGCATTTGGCCGGTTTATCTAGTCTTT
TCGGTTCTCTTAACTTTATTTGCACCATATATAGAGGTAGTAGGAAGGTT
TTATGTAGTCGAAATTCTATAATGGTTTGGGCTTATCTTTTTACGTCTAT
TTTGTTAATCTTCTCTTTACCAGTTTTGGCTGCCGGTATTACAATGTTAT
TGTTTGACCGCAAATTTAGTTCCTGCTTCTTTGATCCTATGGGTGGTGGT
GACCCTGTTCTTTTTCAACACCTT
>OR126855_C3_T._licinum
GTATTAATAGGGGGCTTTGGTAATTACCTGCTTCCTTTGCTTCTGGGGTT
AGCTGATCTTAATCTCCCTCGCTTAAAAGCAATGAGTGCTTGGCTATTAG
TTCCGGCTTCACTTTGCTTATGCATTAGTATGTATTTAGGTGCCGGTGTT
GGTTGGACTTTTTACCCACCTCTTTCTAGTGGCGATTATTCTGGACTTGG
TGTTGATTTTCTTATGTTTTCCTTGCATTTGGCCGGTTTATCTAGTCTTT
TCGGTTCTCTTAACTTTATTTGCACCATATATAGGGGTAGTAGGAAGGTT
TTATGTAGTCGAAATTCTATAATGGTTTGGGCTTACCTTTTTACGTCCAT
TTTGTTAATCTTCTCTTTACCAGTTTTGGCTGCCGGTATTACAATGTTAT
TGTTTGACCGCAAATTTAGTTCCTGCTTCTTTGATCCTATGGGTGGTGGT
GACCCTGTTCTTTTTCAACACCTT
>OR126858_C3_T._licinum
GTATTAATAGGGGGCTTTGGTAATTACCTGCTTCCTTTGCTTCTGGGGTT
AGCTGATCTTAATCTTCCTCGCTTAAAAGCAATGAGTGCCTGGCTATTAG
TTCCGGCTTCACTTTGTTTATGCATTAGTATGTATTTAGGTGCCGGTGTT
GGTTGGACTTTTTACCCACCTCTTTCTAGTGGCGATTATTCTGGACTTGG
CGTTGATTTCCTCATGTTTTCCTTGCATTTGGCCGGTTTATCTAGTCTTT
TTGGTTCTCTTAACTTTATTTGCACTATATATAGGGGTAGTAGGAAGGTT
TTATGTAGTCGAAATTCTATAATGGTTTGGGCTTACCTTTTTACGTCCAT
TTTGTTAATCTTCTCTTTACCAGTTTTGGCTGCCGGTATTACAATGTTAT
TGTTTGACCGCAAATTTAGTTCCTGCTTCTTTGATCCTATGGGTGGTGGT
GACCCTGTTCTTTTTCAACACCTT
>OR126859_C3_T._licinum
GTATTAATAGGGGGCTTTGGTAATTACCTGCTTCCTTTGCTTCTGGGGTT
AGCTGATCTTAATCTTCCTCGCTTAAAAGCAATGAGTGCCTGGCTATTAG
TTCCGGCTTCACTTTGTCTATGCATTAGTATGTATTTAGGTGCCGGTGTT
GGTTGGACTTTTTACCCACCTCTTTCTAGTGGCGATTATTCTGGACTTGG
CGTTGATTTCCTCATGTTTTCCTTGCATTTGGCCGGTTTATCTAGTCTTT
TTGGTTCTCTTAACTTTATTTGCACTATATATAGGGGTAGTAGGAAGGTT
TTATGTAGTCGAAATTCTATAATGGTTTGGGCTTACCTTTTTACGTCCAT
TTTGTTAATCTTCTCTTTACCAGTTTTGGCTGCCGGTATTACAATGTTAT
TGTTTGACCGCAAATTTAGTTCCTGCTTCTTTGATCCTATGGGTGGTGGT
GACCCTGTTCTTTTTCAACACCTT
>OR126861_C3_T._licinum
GTATTAATAGGGGGCTTTGGTAATTACCTGCTTCCTTTGCTTCTGGGGTT
AGCTGATCTTAATCTCCCTCGCTTAAAAGCAATGAGTGCCTGGTTATTAG
TTCCGGCTTCACTTTGTTTATGTATTAGTATGTATTTAGGTGCCGGTGTT
GGTTGGACTTTTTACCCACCTCTTTCTAGTGGCGATTATTCTGGACTTGG
TGTTGATTTCCTCATGTTTTCCTTGCATTTGGCCGGTTTATCTAGTCTTT
TCGGTTCTCTTAACTTTATTTGCACTATATATAGGGGTAGTAGGAAGGTT
TTATGTAGTCGAAATTCTATAATGGTTTGGGCTTACCTTTTTACGTCCAT
TTTGTTAATCTTCTCTTTACCAGTTTTGGCTGCCGGTATTACAATGTTAT
TGTTCGACCGCAAATTTAGTTCCTGCTTCATTGATCCTATGGGTGGTGGT
GACCCTGTTCTTTTTCAACACCTT
>OR126860_C3_T._licinum
GTATTAATAGGGGGCTTTGGTAATTACCTGCTTCCTTTGCTTTTGGGGTT
AGCTGATCTTAATCTCCCTCGCTTAAAAGCAATGAGTGCCTGGTTATTAG
TTCCGGCTTCACTTTGTTTATGCATTAGTATGTATTTAGGTGCCGGTGTT
GGTTGGACTTTTTACCCACCTCTTTCTAGTGGCGATTATTCTGGACTTGG
TGTTGATTTCCTCATGTTTTCCTTGCATTTGGCCGGTTTATCTAGTCTTT
TCGGTTCTCTTAACTTTATTTGCACTATATATAGGGGTAGTAGGAAGGTT
TTATGTAGTCGAAATTCTATAATGGTTTGGGCTTACCTTTTTACGTCCAT
TTTGTTAATCTTCTCTTTACCAGTTTTGGCTGCCGGTATTACAATGTTAT
TGTTTGACCGCAAATTTAGTTCCTGCTTCTTTGATCCTATGGGTGGTGGT
GACCCTGTTCTTTTTCAACACCTT
>OR126862_C3_T._licinum
GTATTAATAGGGGGCTTTGGTAATTACCTGCTTCCTTTGCTTCTGGGGTT
AGCTGATCTTAATCTCCCTCGCTTAAAAGCAATGAGTGCCTGGCTATTAG
TTCCGGCTTCACTTTGTTTATGCATTAGTATGTATTTAGGTGCCGGTGTT
GGTTGGACTTTTTACCCACCTCTCTCTAGTGGCGATTATTCTGGACTTGG
TGTTGATTTCCTCATGTTTTCCTTGCATTTGGCCGGTTTATCTAGTCTTT
TCGGTTCTCTTAACTTTATTTGCACTATATATAGGGGTAGTAGGAAGGTT
TTATGTAGTCGAAATTCTATAATGGTTTGGGCTTACCTTTTTACGTCCAT
TTTGTTAATCTTCTCTTTACCAGTTTTGGCTGCCGGTATTACAATGTTAT
TGTTTGACCGCAAATTTAGTTCCTGCTTCTTTGATCCTATGGGTGGTGGT
GACCCTGTTCTTTTTCAACACCTT
>OR126867_C3_T._licinum
GTATTAATAGGGGGCTTTGGTAATTACCTGCTTCCTTTGCTTCTGGGGTT
AGCTGATCTTAATCTCCCTCGCTTAAAAGCAATGAGTGCCTGGCTATTAG
TTCCGGCTTCACTTTGTTTATGCATTAGTATGTATTTAGGTGCCGGGGTT
GGTTGGACTTTTTACCCACCTCTTTCTAGTGGCGATTATTCTGGACTTGG
TGTTGATTTCCTCATGTTTTCCTTGCATTTGGCCGGTTTATCTAGTCTTT
TCGGTTCTCTTAACTTTATTTGCACTATATATAGGGGTAGTAGGAAGGTT
TTATGTAGTCGAAATTCTATAATGGTTTGGGCTTACCTTTTTACGTCCAT
TTTGTTAATCTTCTCTTTACCAGTTTTGGCTGCCGGTATTACAATGTTAT
TGTTTGACCGCAAATTTAGTTCCTGCTTCTTTGATCCTATGGGTGGTGGT
GACCCTGTTCTTTTTCAACACCTT
>OR126863_C3_T._licinum
GTATTAATAGGGGGCTTTGGTAATTACCTGCTTCCTTTGCTTCTGGGGTT
AGCTGATCTTAATCTCCCTCGCTTAAAAGCAATGAGTGCCTGGCTATTAG
TTCCGGCTTCACTTTGTTTATGTATTAGTATGTATTTAGGTGCCGGGGTT
GGTTGGACTTTTTACCCACCTCTTTCTAGTGGCGATTATTCTGGACTTGG
TGTTGATTTCCTCATGTTTTCCTTGCATTTGGCCGGTTTATCTAGTCTTT
TCGGTTCTCTTAACTTTATTTGCACTATATATAGGGGTAGTAGGAAGGTT
TTATGTAGTCGAAATTCTATAATGGTTTGGGCTTACCTTTTTACGTCCAT
TCTGTTAATCTTCTCTTTACCAGTTTTGGCTGCTGGTATTACAATGTTAT
TGTTTGACCGCAAATTTAGTTCCTGCTTCTTTGATCCTATGGGTGGTGGT
GACCCTGTTCTTTTTCAACACCTT
>OR126865_C3_T._licinum
GTATTAATAGGGGGCTTTGGTAATTACCTGCTTCCTTTGCTTCTGGGGTT
AGCTGATCTTAATCTCCCTCGCTTAAAAGCAATGAGTGCCTGGCTATTAG
TTCCGGCTTCACTTTGTTTATGTATTAGTATGTATTTAGGTGCCGGGGTT
GGTTGGACTTTTTACCCACCTCTTTCTAGTGGCGATTATTCTGGACTTGG
TGTTGATTTCCTCATGTTTTCCTTGCATTTGGCCGGTTTATCTAGTCTTT
TCGGTTCTCTTAACTTTATTTGCACTATATATAGGGGTAGTAGGAAGGTT
TTATGTAGTCGAAATTCTATAATGGTTTGGGCTTACCTTTTTACGTCCAT
TTTGTTAATCTTCTCTTTACCAGTTTTGGCTGCCGGTATTACAATGTTAT
TGTTTGACCGTAAATTTAGTTCCTGCTTCTTTGATCCTATGGGTGGTGGT
GACCCTGTTCTTTTTCAACACCTT
>OR126864_C3_T._licinum
GTATTAATAGGGGGCTTTGGTAATTACCTGCTTCCCTTGCTTCTGGGGTT
AGCTGATCTTAATCTCCCTCGCTTAAAAGCAATGAGTGCCTGGCTATTAG
TTCCGGCTTCACTTTGTTTATGTATTAGTATGTATTTAGGTGCCGGGGTT
GGTTGGACTTTTTACCCACCTCTTTCTAGTGGCGATTATTCTGGACTTGG
TGTTGATTTCCTCATGTTTTCCTTGCATTTGGCCGGTTTATCTAGTCTTT
TCGGTTCTCTTAACTTTATTTGCACTATATATAGGGGTAGTAGGAAGGTT
TTATGTAGTCGAAATTCTATAATGGTTTGGGCTTACCTTTTTACGTCCAT
TTTGTTAATCTTCTCTTTACCAGTTTTGGCTGCCGGTATTACAATGTTAT
TGTTTGACCGCAAATTCAGTTCCTGCTTCTTTGATCCTATGGGTGGTGGT
GACCCTGTTCTTTTTCAACACCTT
>OR126866_C3_T._licinum
GTATTAATAGGGGGCTTTGGCAATTACCTGCTTCCTTTGCTTCTGGGGTT
AGCTGATCTTAATCTCCCTCGCTTAAAAGCAATGAGTGCCTGGCTATTAG
TTCCGGCTTCACTTTGTTTATGTATTAGTATGTATTTAGGTGCCGGGGTT
GGTTGGACTTTTTACCCACCTCTTTCTAGTGGCGATTATTCTGGACTTGG
TGTTGATTTCCTCATGTTTTCCTTGCATTTGGCCGGTTTATCTAGTCTTT
TCGGTTCTCTTAACTTTATTTGCACTATATATAGGGGTAGTAGGAAGGTT
TTATGCAGTCGAAATTCTATAATGGTTTGGGCTTACCTTTTTACGTCCAT
TTTGTTAATCTTCTCTTTACCAGTTTTGGCTGCCGGTATTACAATGTTAT
TGTTTGACCGCAAATTTAGTTCCTGCTTCTTTGATCCTATGGGTGGTGGT
GACCCTGTTCTTTTTCAACACCTT
>OR126762_C2_T._rheae
GTTTTAATCGGGGGTTTTGGGAATTACCTCCTTCCTTTACTTTTAGGCCT
TCCCGACTTAAAATTACCTCGATTAAACGCATTAAGGGCATGACTTTTAG
TTCCTGCATCTGTTTGTCTCTGTGTTAGCATGTATTTGGGAGCCGGCGTA
GGTTGGACTTTTTACCCTCCCTTATCCGGGGGTGATTACTCGGGAATGGG
GGTTGATTTTTTGATGTTTTCTTTGCACTTAGCGGGTCTTTCAAGACTTT
TTGGTTCGTTAAATTTTATATGTACTATATATAGAGGGAGGGATAAGACT
ATCTGTAGTCGTAACTCTATTATGGTTTGGGCTTATCTTTTTACTTCTAT
TTTATTAATTTTTTCTCTTCCCGTTCTTGCAGCTGGTATAACTATGTTAT
TATTTGATCGTAATTTCTGTTCTTGCTTTTTTGATCCCATGGGTGGTGGG
GATCCCGTTTTGTTTCAGCACCTT
>OR126763_C2_T._rheae
GTTTTAATCGGGGGTTTTGGGAATTACCTCCTTCCTTTACTTTTAGGCCT
TCCCGACTTAAAATTACCTCGATTAAACGCATTAAGGGCATGACTTTTAG
TTCCTGCATCTGTTTGTCTCTGTGTTAGCATGTATTTGGGAGCCGGCGTA
GGTTGGACTTTTTACCCTCCCTTATCCAGGGGTGATTACTCGGGAATGGG
GGTTGATTTTTTGATGTTTTCTTTGCACTTAGCGGGTCTTTCAAGACTTT
TTGGTTCGTTAAATTTTATATGTACTATATATAGAGGGAGGGATAAGACT
ATCTGTAGTCGTAACTCTATTATGGTTTGGGCTTATCTTTTTACTTCTAT
TTTATTAATTTTTTCTCTTCCCGTTCTTGCAGCTGGTATAACTATGTTAT
TATTTGATCGTAATTTCTGTTCTTGCTTTTTCGATCCCATGGGTGGTGGG
GATCCCGTTTTGTTTCAGCACCTT
>OR126869_C3_T._tethyos
GTTTTAATAGGTGGTTTTGGGAAATATTTACTTCCTCTCTTACTTGGTCT
TGCTGATTTGAACCTTCCTCGTTTGAAAGCCTTAAGTGCTTGGTTGTTAG
TCCCTGCTTCTCTTTGTTTGTGTGTGAGTATGTATCTTGGAGCCGGTGTA
GGTTGAACCTTTTATCCGCCCCTATCAAGGGGTGATTATTCTGGTTTGGG
GGTTGATTTCTTAATGTTTTCTCTTCATTTGGCCGGTGTTTCTAGTTTGT
TTGGTTCCTTGAAATTCATTTGTACTATATACAGTGGTAGTAACAAGGTT
GTTTGCAGCCGTAAATCTATTATGATTTGGGCCTACCTTTTTACATCTAT
TTTGCTAATCTTTTCTTTACCTGTTTTAGCAGCTGGGATAACTATGCTTT
TATTTGATCGTAAATTCTCTTCTTGTTTCTTTGATCCTATGGGAGGAGGT
GATCCTGTATTGTTTCAACATCTT
>OR126870_C3_T._witenbergi
GTTTTAATTGGTGGGTTTGGTAATTATTTGTTGCCTCTTTTACTAGGCCT
TTCAGATTTAAACCTACCCCGTTTGAAAGCCCTTAGCGCTTGGCTTCTTG
TTCCGGCTTCTCTTTGTCTATGTGTGAGAATGTATCTCGGCGCTGGGGTA
GGTTGAACCTTTTACCCCCCTTTATCAGGTCGTGATTATTCTGGTATGGG
GGTGGATTTTCTCATGTTCTCTCTACATCTTGCGGGCGTTTCAAGCTTAT
TTGGTTCCTTGAATTTCATTTGTACTATATACACTGGTATGAGAAAGTTT
ACCTGTAATCGTAAATCTATAATCGTTTGGGCTTACTTGTTTACATCTAT
TTTATTGATTTTTTCCTTGCCTGTGCTGGCAGCCGGTATAACTATGCTTT
TATTTGATCGTAAATTCTGTTCTTGTTTCTTTGATCCTTTGGGTGGTGGC
GATCCTGTGTTGTTTCAGCATCTT
>OR126871_C3_T._witenbergi
GTTTTAATTGGTGGGTTTGGTAATTATTTGTTGCCTCTTTTACTAGGCCT
TTCAGATTTAAACCTACCCCGTTTGAAAGCCCTTAGCGCTTGGCTTCTTG
TTCCGGCTTCTCTTTGTCTATGTGTGAGAATGTATCTCGGCGCTGGGGTA
GGTTGAACCTTTTACCCCCCTTTATCAGGTCGTGATTATTCTGGTATGGG
GGTGGATTTTCTCATGTTCTCTCTACATCTTGCGGGCGTTTCAAGCTTAT
TTGGTTCCTTGAATTTCATTTGTACTATATACACTGGTATGAGAAAGTTT
ACCTGTAATCGTAAATCTATAATCGTTTGGGCTTACTTGTTTACATCTAT
TTTATTGATTTTTTCCTTGCCTGTGCTGGCAGCCGGTATAACTATGCTTT
TATTTGATCGTAAATTCTGTTCTTGTTTCTTTGATCCTTTGGGTGGTGGC
GATCCTGTGTTGTTTCAGCATCTT
>OR126872_C3_T._witenbergi
GTTTTAATTGGTGGGTTTGGTAATTATTTGTTGCCTCTTTTACTAGGCCT
TTCAGATTTAAACCTACCCCGTTTGAAAGCCCTTAGCGCTTGGCTTCTTG
TTCCGGCTTCTCTTTGTCTATGTGTGAGAATGTATCTCGGCGCTGGGGTA
GGTTGAACCTTTTACCCCCCTTTATCAGGTCGTGATTATTCTGGTATGGG
GGTGGATTTTCTCATGTTCTCTCTACATCTTGCGGGCGTTTCAAGCTTAT
TTGGTTCCTTGAATTTCATTTGTACTATATACACTGGTATGAGAAAGTTT
ACCTGTAATCGTAAATCTATAATCGTTTGGGCTTACTTGTTTACATCTAT
TTTATTGATTTTTTCCTTGCCTGTGCTGGCAGCCGGTATAACTATGCTTT
TATTTGATCGTAAATTCTGTTCTTGTTTCTTTGATCCTTTGGGTGGTGGC
GATCCTGTGTTGTTTCAGCATCTT
>OR126873_C3_T._witenbergi
GTTTTAATTGGTGGGTTTGGTAACTATTTGTTGCCTCTTTTACTAGGCCT
TTCAGATTTAAACCTACCCCGTTTGAAAGCCCTTAGCGCTTGGCTTCTTG
TTCCGGCTTCTCTTTGTCTATGTGTGAGAATGTATCTCGGCGCTGGGGTA
GGTTGAACCTTTTACCCCCCTTTATCAGGTCGTGATTATTCTGGTATGGG
GGTGGATTTTCTCATGTTCTCTCTACATCTTGCGGGCGTTTCAAGCTTAT
TTGGTTCCTTGAATTTCATTTGTACTATATACACTGGTATGAGAAAGTTT
ACCTGTAATCGTAAATCTATAATCGTTTGGGCTTACTTATTTACATCTAT
TTTATTGATTTTTTCCTTGCCTGTGCTGGCAGCCGGTATAACTATGCTTT
TATTTGATCGTAAATTCTGTTCTTGTTTCTTTGATCCTTTGGGTGGTGGC
GATCCTGTGTTGTTTCAGCATCTT
>OR126874_C3_T._witenbergi
GTTTTAATTGGTGGGTTTGGTAATTATTTGTTGCCTCTTTTACTAGGCCT
TTCAGATTTAAACCTACCCCGTTTGAAAGCCCTTAGCGCTTGGCTTCTTG
TTCCGGCTTCTCTTTGTCTATGTGTGAGAATGTATCTCGGCGCTGGGGTA
GGTTGAACCTTTTACCCCCCTTTATCAGGTCGTGATTATTCTGGTATGGG
GGTGGATTTTCTCATGTTCTCTCTACATCTTGCGGGCGTTTCAAGCTTAT
TTGGTTCCTTGAATTTCATTTGTACTATATACACTGGTATGAGAAAGTTT
ACCTGTAATCGTAAATCTATAATCGTTTGGGCTTACTTATTTACATCTAT
TTTATTGATTTTTTCCTTGCCTGTGCTGGCAGCCGGTATAACTATGCTTT
TATTTGATCGTAAATTCTGTTCTTGTTTCTTTGATCCTTTGGGTGGTGGC
GATCCTGTGTTGTTTCAGCATCTT
>OR126876_C3_T._witenbergi
GTTTTAATTGGTGGGTTTGGTAATTATTTGTTGCCTCTTTTACTAGGCCT
TTCAGATTTAAACCTACCCCGTTTGAAAGCCCTTAGCGCTTGGCTTCTTG
TTCCGGCTTCTCTTTGTCTATGTGTGAGAATGTATCTCGGCGCTGGGGTA
GGTTGAACCTTTTACCCCCCTTTATCAGGTCGTGATTATTCTGGTATGGG
GGTGGATTTTCTCATGTTCTCTCTACATCTTGCGGGCGTTTCAAGCTTAT
TTGGTTCCTTGAATTTCATTTGTACTATATACACTGGTATGAGAAAGTTT
ACCTGTAATCGTAAATCTATAATCGTTTGGGCTTACTTATTTACATCTAT
TTTATTGATTTTTTCCTTGCCTGTGCTGGCAGCCGGTATAACTATGCTTT
TATTTGATCGTAAATTCTGTTCTTGTTTCTTTGATCCTTTGGGTGGTGGC
GATCCTGTGTTGTTTCAGCATCTT
>OR126878_C3_T._witenbergi
GTTTTAATTGGTGGGTTTGGTAATTATTTGTTGCCTCTTTTACTAGGCCT
TTCAGATTTAAACCTACCCCGTTTGAAAGCCCTTAGCGCTTGGCTTCTTG
TTCCGGCTTCTCTTTGTCTATGTGTGAGAATGTATCTCGGCGCTGGGGTA
GGTTGAACCTTTTACCCCCCTTTATCAGGTCGTGATTATTCTGGTATGGG
GGTGGATTTTCTCATGTTCTCTCTACATCTTGCGGGCGTTTCAAGCTTAT
TTGGTTCCTTGAATTTCATTTGTACTATATACACTGGTATGAGAAAGTTT
ACCTGTAATCGTAAATCTATAATCGTTTGGGCTTACTTATTTACATCTAT
TTTATTGATTTTTTCCTTGCCTGTGCTGGCAGCCGGTATAACTATGCTTT
TATTTGATCGTAAATTCTGTTCTTGTTTCTTTGATCCTTTGGGTGGTGGC
GATCCTGTGTTGTTTCAGCATCTT
